# Supplementary material for: Construction of an artificial biosynthetic pathway for hyperextended archaeal membrane lipids in the bacterium Escherichia coli
Source: Synth Biol (Oxf). 2020 Sep 30;5(1):ysaa018. doi: 10.1093/synbio/ysaa018 (PMC7680562; doi:10.1093/synbio/ysaa018)
Supplement: ysaa018_Supplementary_Data [file ysaa018_supplementary_data.zip]

Archive with 14 entries (14 files):
- pET15b.gb
- pET15b-APE0159.gb
- pET15b-BsPcrB.gb
- pET15b-gfps.gb
- pET48b-APE0621.gb
- pET-HisGGPS.gb
- pET-PTH.gb
- pBAD18.gb
- pBAD-C25ALB4.gb
- pBAD-C30ALB2.gb
- pBAD-C30ALB3.gb
- pBAD-C30ALB5.gb
- pBAD-MA3686.gb
- pET3a_AF1551.gb
