# Supplementary material for: Construction of an artificial biosynthetic pathway for hyperextended archaeal membrane lipids in the bacterium Escherichia coli
Source: Synth Biol (Oxf). 2020 Sep 30;5(1):ysaa018. doi: 10.1093/synbio/ysaa018 (PMC7680562; doi:10.1093/synbio/ysaa018)
Supplement: ysaa018_Supplementary_Data [file ysaa018_supplementary_data.zip › pET15b-BsPcrB.gb]

LOCUS       pET15b_BsPcrB             6387 bp    DNA     circular   UNK 05-Sep-2020
DEFINITION  Cloning vector pET15b-BsPcrB, complete sequence.
ACCESSION   pET15b_BsPcrB
VERSION     pET15b_BsPcrB
FEATURES             Location/Qualifiers
     promoter        1..19
		     /note="T7_promoter"
     CDS             1367..2227
		     /gene="AmpR"
     rep_origin      2398..2986
     RBS             76..80
     CDS             88..834
		     /gene="His_PcrB"
     terminator      899..946
     promoter        1262..1366

ORIGIN
        1 TAATACGACT CACTATAGGG GAATTGTGAG CGGATAACAA TTCCCCTCTA GAAATAATTT
       61 TGTTTAACTT TAAGAAGGAG ATATACCATG GGCAGCAGCC ATCATCATCA TCATCACAGC
      121 AGCGGCCTGG TGCCGCGCGG CAGCCATATG TACGATGTAA CGGAGTGGAA GCATGTCTTT
      181 AAACTCGATC CAAATAAAGA TTTGCCTGAC GAACAGCTGG AGATTCTTTG CGAATCAGGA
      241 ACGGATGCGG TCATTATCGG AGGAAGCGAT GGTGTGACAG AGGATAATGT CCTGCGGATG
      301 ATGTCTAAGG TAAGACGGTT TTTGGTGCCG TGTGTCCTAG AGGTATCAGC GATTGAAGCG
      361 ATTGTTCCCG GCTTTGACTT ATATTTTATT CCGAGTGTAT TAAACAGCAA AAACGCGGAT
      421 TGGATTGTCG GAATGCACCA GAAAGCCATG AAGGAATACG GAGAACTGAT GTCTATGGAA
      481 GAAATCGTGG CGGAGGGCTA CTGCATCGCA AATCCAGATT GCAAAGCCGC GGCACTGACT
      541 GAAGCGGACG CCGATCTGAA TATGGATGAT ATTGTCGCCT ATGCGCGTGT GTCGGAGCTG
      601 CTGCAACTGC CGATTTTTTA TTTAGAATAC AGCGGCGTGC TTGGAGACAT AGAAGCTGTC
      661 AAGAAAACGA AGGCTGTATT GGAAACGTCC ACCTTGTTTT ACGGCGGCGG CATCAAGGAT
      721 GCGGAAACGG CCAAGCAGTA CGCAGAGCAT GCGGACGTGA TCGTTGTAGG CAATGCGGTG
      781 TATGAAGATT TTGACAGGGC TTTGAAAACA GTAGCGGCTG TGAAAGGCGA GTAAGGATCC
      841 GGCTGCTAAC AAAGCCCGAA AGGAAGCTGA GTTGGCTGCT GCCACCGCTG AGCAATAACT
      901 AGCATAACCC CTTGGGGCCT CTAAACGGGT CTTGAGGGGT TTTTTGCTGA AAGGAGGAAC
      961 TATATCCGGA TATCCCGCAA GAGGCCCGGC AGTACCGGCA TAACCAAGCC TATGCCTACA
     1021 GCATCCAGGG TGACGGTGCC GAGGATGACG ATGAGCGCAT TGTTAGATTT CATACACGGT
     1081 GCCTGACTGC GTTAGCAATT TAACTGTGAT AAACTACCGC ATTAAAGCTT ATCGATGATA
     1141 AGCTGTCAAA CATGAGAATT CTTGAAGACG AAAGGGCCTC GTGATACGCC TATTTTTATA
     1201 GGTTAATGTC ATGATAATAA TGGTTTCTTA GACGTCAGGT GGCACTTTTC GGGGAAATGT
     1261 GCGCGGAACC CCTATTTGTT TATTTTTCTA AATACATTCA AATATGTATC CGCTCATGAG
     1321 ACAATAACCC TGATAAATGC TTCAATAATA TTGAAAAAGG AAGAGTATGA GTATTCAACA
     1381 TTTCCGTGTC GCCCTTATTC CCTTTTTTGC GGCATTTTGC CTTCCTGTTT TTGCTCACCC
     1441 AGAAACGCTG GTGAAAGTAA AAGATGCTGA AGATCAGTTG GGTGCACGAG TGGGTTACAT
     1501 CGAACTGGAT CTCAACAGCG GTAAGATCCT TGAGAGTTTT CGCCCCGAAG AACGTTTTCC
     1561 AATGATGAGC ACTTTTAAAG TTCTGCTATG TGGCGCGGTA TTATCCCGTG TTGACGCCGG
     1621 GCAAGAGCAA CTCGGTCGCC GCATACACTA TTCTCAGAAT GACTTGGTTG AGTACTCACC
     1681 AGTCACAGAA AAGCATCTTA CGGATGGCAT GACAGTAAGA GAATTATGCA GTGCTGCCAT
     1741 AACCATGAGT GATAACACTG CGGCCAACTT ACTTCTGACA ACGATCGGAG GACCGAAGGA
     1801 GCTAACCGCT TTTTTGCACA ACATGGGGGA TCATGTAACT CGCCTTGATC GTTGGGAACC
     1861 GGAGCTGAAT GAAGCCATAC CAAACGACGA GCGTGACACC ACGATGCCTG CAGCAATGGC
     1921 AACAACGTTG CGCAAACTAT TAACTGGCGA ACTACTTACT CTAGCTTCCC GGCAACAATT
     1981 AATAGACTGG ATGGAGGCGG ATAAAGTTGC AGGACCACTT CTGCGCTCGG CCCTTCCGGC
     2041 TGGCTGGTTT ATTGCTGATA AATCTGGAGC CGGTGAGCGT GGGTCTCGCG GTATCATTGC
     2101 AGCACTGGGG CCAGATGGTA AGCCCTCCCG TATCGTAGTT ATCTACACGA CGGGGAGTCA
     2161 GGCAACTATG GATGAACGAA ATAGACAGAT CGCTGAGATA GGTGCCTCAC TGATTAAGCA
     2221 TTGGTAACTG TCAGACCAAG TTTACTCATA TATACTTTAG ATTGATTTAA AACTTCATTT
     2281 TTAATTTAAA AGGATCTAGG TGAAGATCCT TTTTGATAAT CTCATGACCA AAATCCCTTA
     2341 ACGTGAGTTT TCGTTCCACT GAGCGTCAGA CCCCGTAGAA AAGATCAAAG GATCTTCTTG
     2401 AGATCCTTTT TTTCTGCGCG TAATCTGCTG CTTGCAAACA AAAAAACCAC CGCTACCAGC
     2461 GGTGGTTTGT TTGCCGGATC AAGAGCTACC AACTCTTTTT CCGAAGGTAA CTGGCTTCAG
     2521 CAGAGCGCAG ATACCAAATA CTGTCCTTCT AGTGTAGCCG TAGTTAGGCC ACCACTTCAA
     2581 GAACTCTGTA GCACCGCCTA CATACCTCGC TCTGCTAATC CTGTTACCAG TGGCTGCTGC
     2641 CAGTGGCGAT AAGTCGTGTC TTACCGGGTT GGACTCAAGA CGATAGTTAC CGGATAAGGC
     2701 GCAGCGGTCG GGCTGAACGG GGGGTTCGTG CACACAGCCC AGCTTGGAGC GAACGACCTA
     2761 CACCGAACTG AGATACCTAC AGCGTGAGCT ATGAGAAAGC GCCACGCTTC CCGAAGGGAG
     2821 AAAGGCGGAC AGGTATCCGG TAAGCGGCAG GGTCGGAACA GGAGAGCGCA CGAGGGAGCT
     2881 TCCAGGGGGA AACGCCTGGT ATCTTTATAG TCCTGTCGGG TTTCGCCACC TCTGACTTGA
     2941 GCGTCGATTT TTGTGATGCT CGTCAGGGGG GCGGAGCCTA TGGAAAAACG CCAGCAACGC
     3001 GGCCTTTTTA CGGTTCCTGG CCTTTTGCTG GCCTTTTGCT CACATGTTCT TTCCTGCGTT
     3061 ATCCCCTGAT TCTGTGGATA ACCGTATTAC CGCCTTTGAG TGAGCTGATA CCGCTCGCCG
     3121 CAGCCGAACG ACCGAGCGCA GCGAGTCAGT GAGCGAGGAA GCGGAAGAGC GCCTGATGCG
     3181 GTATTTTCTC CTTACGCATC TGTGCGGTAT TTCACACCGC ATATATGGTG CACTCTCAGT
     3241 ACAATCTGCT CTGATGCCGC ATAGTTAAGC CAGTATACAC TCCGCTATCG CTACGTGACT
     3301 GGGTCATGGC TGCGCCCCGA CACCCGCCAA CACCCGCTGA CGCGCCCTGA CGGGCTTGTC
     3361 TGCTCCCGGC ATCCGCTTAC AGACAAGCTG TGACCGTCTC CGGGAGCTGC ATGTGTCAGA
     3421 GGTTTTCACC GTCATCACCG AAACGCGCGA GGCAGCTGCG GTAAAGCTCA TCAGCGTGGT
     3481 CGTGAAGCGA TTCACAGATG TCTGCCTGTT CATCCGCGTC CAGCTCGTTG AGTTTCTCCA
     3541 GAAGCGTTAA TGTCTGGCTT CTGATAAAGC GGGCCATGTT AAGGGCGGTT TTTTCCTGTT
     3601 TGGTCACTGA TGCCTCCGTG TAAGGGGGAT TTCTGTTCAT GGGGGTAATG ATACCGATGA
     3661 AACGAGAGAG GATGCTCACG ATACGGGTTA CTGATGATGA ACATGCCCGG TTACTGGAAC
     3721 GTTGTGAGGG TAAACAACTG GCGGTATGGA TGCGGCGGGA CCAGAGAAAA ATCACTCAGG
     3781 GTCAATGCCA GCGCTTCGTT AATACAGATG TAGGTGTTCC ACAGGGTAGC CAGCAGCATC
     3841 CTGCGATGCA GATCCGGAAC ATAATGGTGC AGGGCGCTGA CTTCCGCGTT TCCAGACTTT
     3901 ACGAAACACG GAAACCGAAG ACCATTCATG TTGTTGCTCA GGTCGCAGAC GTTTTGCAGC
     3961 AGCAGTCGCT TCACGTTCGC TCGCGTATCG GTGATTCATT CTGCTAACCA GTAAGGCAAC
     4021 CCCGCCAGCC TAGCCGGGTC CTCAACGACA GGAGCACGAT CATGCGCACC CGTGGCCAGG
     4081 ACCCAACGCT GCCCGAGATG CGCCGCGTGC GGCTGCTGGA GATGGCGGAC GCGATGGATA
     4141 TGTTCTGCCA AGGGTTGGTT TGCGCATTCA CAGTTCTCCG CAAGAATTGA TTGGCTCCAA
     4201 TTCTTGGAGT GGTGAATCCG TTAGCGAGGT GCCGCCGGCT TCCATTCAGG TCGAGGTGGC
     4261 CCGGCTCCAT GCACCGCGAC GCAACGCGGG GAGGCAGACA AGGTATAGGG CGGCGCCTAC
     4321 AATCCATGCC AACCCGTTCC ATGTGCTCGC CGAGGCGGCA TAAATCGCCG TGACGATCAG
     4381 CGGTCCAGTG ATCGAAGTTA GGCTGGTAAG AGCCGCGAGC GATCCTTGAA GCTGTCCCTG
     4441 ATGGTCGTCA TCTACCTGCC TGGACAGCAT GGCCTGCAAC GCGGGCATCC CGATGCCGCC
     4501 GGAAGCGAGA AGAATCATAA TGGGGAAGGC CATCCAGCCT CGCGTCGCGA ACGCCAGCAA
     4561 GACGTAGCCC AGCGCGTCGG CCGCCATGCC GGCGATAATG GCCTGCTTCT CGCCGAAACG
     4621 TTTGGTGGCG GGACCAGTGA CGAAGGCTTG AGCGAGGGCG TGCAAGATTC CGAATACCGC
     4681 AAGCGACAGG CCGATCATCG TCGCGCTCCA GCGAAAGCGG TCCTCGCCGA AAATGACCCA
     4741 GAGCGCTGCC GGCACCTGTC CTACGAGTTG CATGATAAAG AAGACAGTCA TAAGTGCGGC
     4801 GACGATAGTC ATGCCCCGCG CCCACCGGAA GGAGCTGACT GGGTTGAAGG CTCTCAAGGG
     4861 CATCGGTCGA GATCCCGGTG CCTAATGAGT GAGCTAACTT ACATTAATTG CGTTGCGCTC
     4921 ACTGCCCGCT TTCCAGTCGG GAAACCTGTC GTGCCAGCTG CATTAATGAA TCGGCCAACG
     4981 CGCGGGGAGA GGCGGTTTGC GTATTGGGCG CCAGGGTGGT TTTTCTTTTC ACCAGTGAGA
     5041 CGGGCAACAG CTGATTGCCC TTCACCGCCT GGCCCTGAGA GAGTTGCAGC AAGCGGTCCA
     5101 CGCTGGTTTG CCCCAGCAGG CGAAAATCCT GTTTGATGGT GGTTAACGGC GGGATATAAC
     5161 ATGAGCTGTC TTCGGTATCG TCGTATCCCA CTACCGAGAT ATCCGCACCA ACGCGCAGCC
     5221 CGGACTCGGT AATGGCGCGC ATTGCGCCCA GCGCCATCTG ATCGTTGGCA ACCAGCATCG
     5281 CAGTGGGAAC GATGCCCTCA TTCAGCATTT GCATGGTTTG TTGAAAACCG GACATGGCAC
     5341 TCCAGTCGCC TTCCCGTTCC GCTATCGGCT GAATTTGATT GCGAGTGAGA TATTTATGCC
     5401 AGCCAGCCAG ACGCAGACGC GCCGAGACAG AACTTAATGG GCCCGCTAAC AGCGCGATTT
     5461 GCTGGTGACC CAATGCGACC AGATGCTCCA CGCCCAGTCG CGTACCGTCT TCATGGGAGA
     5521 AAATAATACT GTTGATGGGT GTCTGGTCAG AGACATCAAG AAATAACGCC GGAACATTAG
     5581 TGCAGGCAGC TTCCACAGCA ATGGCATCCT GGTCATCCAG CGGATAGTTA ATGATCAGCC
     5641 CACTGACGCG TTGCGCGAGA AGATTGTGCA CCGCCGCTTT ACAGGCTTCG ACGCCGCTTC
     5701 GTTCTACCAT CGACACCACC ACGCTGGCAC CCAGTTGATC GGCGCGAGAT TTAATCGCCG
     5761 CGACAATTTG CGACGGCGCG TGCAGGGCCA GACTGGAGGT GGCAACGCCA ATCAGCAACG
     5821 ACTGTTTGCC CGCCAGTTGT TGTGCCACGC GGTTGGGAAT GTAATTCAGC TCCGCCATCG
     5881 CCGCTTCCAC TTTTTCCCGC GTTTTCGCAG AAACGTGGCT GGCCTGGTTC ACCACGCGGG
     5941 AAACGGTCTG ATAAGAGACA CCGGCATACT CTGCGACATC GTATAACGTT ACTGGTTTCA
     6001 CATTCACCAC CCTGAATTGA CTCTCTTCCG GGCGCTATCA TGCCATACCG CGAAAGGTTT
     6061 TGCGCCATTC GATGGTGTCC GGGATCTCGA CGCTCTCCCT TATGCGACTC CTGCATTAGG
     6121 AAGCAGCCCA GTAGTAGGTT GAGGCCGTTG AGCACCGCCG CCGCAAGGAA TGGTGCATGC
     6181 AAGGAGATGG CGCCCAACAG TCCCCCGGCC ACGGGGCCTG CCACCATACC CACGCCGAAA
     6241 CAAGCGCTCA TGAGCCCGAA GTGGCGAGCC CGATCTTCCC CATCGGTGAT GTCGGCGATA
     6301 TAGGCGCCAG CAACCGCACC TGTGGCGCCG GTGATGCCGG CCACGATGCG TCCGGCGTAG
     6361 AGGATCGAGA TCTCGATCCC GCGAAAT
//
