# Supplementary material for: Construction of an artificial biosynthetic pathway for hyperextended archaeal membrane lipids in the bacterium Escherichia coli
Source: Synth Biol (Oxf). 2020 Sep 30;5(1):ysaa018. doi: 10.1093/synbio/ysaa018 (PMC7680562; doi:10.1093/synbio/ysaa018)
Supplement: ysaa018_Supplementary_Data [file ysaa018_supplementary_data.zip › pET15b-gfps.gb]

LOCUS       pET15b_gfps             6699 bp    DNA     circular   UNK 05-Sep-2020
DEFINITION  Cloning vector pET15b-gfps, complete sequence.
ACCESSION   pET15b_gfps
VERSION     pET15b_gfps
FEATURES             Location/Qualifiers
     promoter        1..19
		     /note="T7_promoter"
     CDS             1679..2539
		     /gene="AmpR"
     rep_origin      2710..3298
     RBS             76..80
     CDS             88..1146
		     /gene="HisTag_GFPS"
     terminator      1211..1258
     promoter        1574..1678
		     


ORIGIN
        1 TAATACGACT CACTATAGGG GAATTGTGAG CGGATAACAA TTCCCCTCTA GAAATAATTT
       61 TGTTTAACTT TAAGAAGGAG ATATACCATG GGCAGCAGCC ATCATCATCA TCATCACAGC
      121 AGCGGCCTGG TGCCGCGCGG CAGCCATATG AAGTGGGATA GACTGTTTGA AGCCTCGTCG
      181 AGATACTCGA TGCTCATAGA CCACTATATA ATGGATTTTA TGAGCATAAC TCCTGACAGG
      241 CTTAGCGGGG CATCGCTACA CCTCATTAAG GCCGGCGGGA AGAGGCTCAG ACCCCTGATA
      301 ACACTCTTGA CGGCGAGGAT GCTGGGGGGT CTAGAGGCTG AGGCCCGTGC AATCCCTCTT
      361 GCAGCATCTA TAGAGACGGC CCACACGTTT TCGCTTATAC ACGATGACAT CATGGATAGG
      421 GATGAGGTGA GGAGGGGCGT CCCCACAACC CATGTAGTCT ACGGCGATGA CTGGGCTATA
      481 CTGGCTGGCG ACACGCTGCA CGCGGCGGCC TTCAAGATGA TAGCCGATTC TAGGGAGTGG
      541 GGGATGAGCC ATGAACAGGC CTACCGGGCC TTCAAAGTTC TTTCTGAGGC TGCTATACAG
      601 ATATCCAGGG GTCAGGCGTA CGACATGCTC TTCGAGGAGA CCTGGGATGT TGATGTAGCC
      661 GACTACCTCA ACATGGTCAG GCTCAAGACT GGCGCTCTCA TAGAGGCGGC GGCGCGCATA
      721 GGAGCCGTCG CTGCGGGGGC TGGCAGCGAG ATTGAGAAGA TGATGGGTGA GGTGGGTATG
      781 AACGCTGGCA TCGCCTTCCA GATAAGGGAT GACATACTGG GCGTTATAGG TGATCCAAAG
      841 GTTACTGGCA AGCCTGTTTA CAACGACTTG AGGAGGGGGA AGAAGACGCT GCTGGTGATA
      901 TACGCTGTCA AGAAGGCGGG TCGGAGGGAG ATCGTCGACC TTATTGGGCC CAAGGCGAGT
      961 GAGGATGATT TGAAGAGGGC GGCATCGATA ATAGTGGACT CGGGTGCCCT CGACTACGCG
     1021 GAGTCCAGGG CTAGGTTCTA TGTTGAAAGG GCTAGGGACA TACTATCCAG GGTGCCGGCA
     1081 GTTGACGCGG AGTCGAAGGA GCTTCTCAAC CTTCTTCTAG ACTATATTGT GGAGAGGGAG
     1141 AAGTAGGGAT CCGGCTGCTA ACAAAGCCCG AAAGGAAGCT GAGTTGGCTG CTGCCACCGC
     1201 TGAGCAATAA CTAGCATAAC CCCTTGGGGC CTCTAAACGG GTCTTGAGGG GTTTTTTGCT
     1261 GAAAGGAGGA ACTATATCCG GATATCCCGC AAGAGGCCCG GCAGTACCGG CATAACCAAG
     1321 CCTATGCCTA CAGCATCCAG GGTGACGGTG CCGAGGATGA CGATGAGCGC ATTGTTAGAT
     1381 TTCATACACG GTGCCTGACT GCGTTAGCAA TTTAACTGTG ATAAACTACC GCATTAAAGC
     1441 TTATCGATGA TAAGCTGTCA AACATGAGAA TTCTTGAAGA CGAAAGGGCC TCGTGATACG
     1501 CCTATTTTTA TAGGTTAATG TCATGATAAT AATGGTTTCT TAGACGTCAG GTGGCACTTT
     1561 TCGGGGAAAT GTGCGCGGAA CCCCTATTTG TTTATTTTTC TAAATACATT CAAATATGTA
     1621 TCCGCTCATG AGACAATAAC CCTGATAAAT GCTTCAATAA TATTGAAAAA GGAAGAGTAT
     1681 GAGTATTCAA CATTTCCGTG TCGCCCTTAT TCCCTTTTTT GCGGCATTTT GCCTTCCTGT
     1741 TTTTGCTCAC CCAGAAACGC TGGTGAAAGT AAAAGATGCT GAAGATCAGT TGGGTGCACG
     1801 AGTGGGTTAC ATCGAACTGG ATCTCAACAG CGGTAAGATC CTTGAGAGTT TTCGCCCCGA
     1861 AGAACGTTTT CCAATGATGA GCACTTTTAA AGTTCTGCTA TGTGGCGCGG TATTATCCCG
     1921 TGTTGACGCC GGGCAAGAGC AACTCGGTCG CCGCATACAC TATTCTCAGA ATGACTTGGT
     1981 TGAGTACTCA CCAGTCACAG AAAAGCATCT TACGGATGGC ATGACAGTAA GAGAATTATG
     2041 CAGTGCTGCC ATAACCATGA GTGATAACAC TGCGGCCAAC TTACTTCTGA CAACGATCGG
     2101 AGGACCGAAG GAGCTAACCG CTTTTTTGCA CAACATGGGG GATCATGTAA CTCGCCTTGA
     2161 TCGTTGGGAA CCGGAGCTGA ATGAAGCCAT ACCAAACGAC GAGCGTGACA CCACGATGCC
     2221 TGCAGCAATG GCAACAACGT TGCGCAAACT ATTAACTGGC GAACTACTTA CTCTAGCTTC
     2281 CCGGCAACAA TTAATAGACT GGATGGAGGC GGATAAAGTT GCAGGACCAC TTCTGCGCTC
     2341 GGCCCTTCCG GCTGGCTGGT TTATTGCTGA TAAATCTGGA GCCGGTGAGC GTGGGTCTCG
     2401 CGGTATCATT GCAGCACTGG GGCCAGATGG TAAGCCCTCC CGTATCGTAG TTATCTACAC
     2461 GACGGGGAGT CAGGCAACTA TGGATGAACG AAATAGACAG ATCGCTGAGA TAGGTGCCTC
     2521 ACTGATTAAG CATTGGTAAC TGTCAGACCA AGTTTACTCA TATATACTTT AGATTGATTT
     2581 AAAACTTCAT TTTTAATTTA AAAGGATCTA GGTGAAGATC CTTTTTGATA ATCTCATGAC
     2641 CAAAATCCCT TAACGTGAGT TTTCGTTCCA CTGAGCGTCA GACCCCGTAG AAAAGATCAA
     2701 AGGATCTTCT TGAGATCCTT TTTTTCTGCG CGTAATCTGC TGCTTGCAAA CAAAAAAACC
     2761 ACCGCTACCA GCGGTGGTTT GTTTGCCGGA TCAAGAGCTA CCAACTCTTT TTCCGAAGGT
     2821 AACTGGCTTC AGCAGAGCGC AGATACCAAA TACTGTCCTT CTAGTGTAGC CGTAGTTAGG
     2881 CCACCACTTC AAGAACTCTG TAGCACCGCC TACATACCTC GCTCTGCTAA TCCTGTTACC
     2941 AGTGGCTGCT GCCAGTGGCG ATAAGTCGTG TCTTACCGGG TTGGACTCAA GACGATAGTT
     3001 ACCGGATAAG GCGCAGCGGT CGGGCTGAAC GGGGGGTTCG TGCACACAGC CCAGCTTGGA
     3061 GCGAACGACC TACACCGAAC TGAGATACCT ACAGCGTGAG CTATGAGAAA GCGCCACGCT
     3121 TCCCGAAGGG AGAAAGGCGG ACAGGTATCC GGTAAGCGGC AGGGTCGGAA CAGGAGAGCG
     3181 CACGAGGGAG CTTCCAGGGG GAAACGCCTG GTATCTTTAT AGTCCTGTCG GGTTTCGCCA
     3241 CCTCTGACTT GAGCGTCGAT TTTTGTGATG CTCGTCAGGG GGGCGGAGCC TATGGAAAAA
     3301 CGCCAGCAAC GCGGCCTTTT TACGGTTCCT GGCCTTTTGC TGGCCTTTTG CTCACATGTT
     3361 CTTTCCTGCG TTATCCCCTG ATTCTGTGGA TAACCGTATT ACCGCCTTTG AGTGAGCTGA
     3421 TACCGCTCGC CGCAGCCGAA CGACCGAGCG CAGCGAGTCA GTGAGCGAGG AAGCGGAAGA
     3481 GCGCCTGATG CGGTATTTTC TCCTTACGCA TCTGTGCGGT ATTTCACACC GCATATATGG
     3541 TGCACTCTCA GTACAATCTG CTCTGATGCC GCATAGTTAA GCCAGTATAC ACTCCGCTAT
     3601 CGCTACGTGA CTGGGTCATG GCTGCGCCCC GACACCCGCC AACACCCGCT GACGCGCCCT
     3661 GACGGGCTTG TCTGCTCCCG GCATCCGCTT ACAGACAAGC TGTGACCGTC TCCGGGAGCT
     3721 GCATGTGTCA GAGGTTTTCA CCGTCATCAC CGAAACGCGC GAGGCAGCTG CGGTAAAGCT
     3781 CATCAGCGTG GTCGTGAAGC GATTCACAGA TGTCTGCCTG TTCATCCGCG TCCAGCTCGT
     3841 TGAGTTTCTC CAGAAGCGTT AATGTCTGGC TTCTGATAAA GCGGGCCATG TTAAGGGCGG
     3901 TTTTTTCCTG TTTGGTCACT GATGCCTCCG TGTAAGGGGG ATTTCTGTTC ATGGGGGTAA
     3961 TGATACCGAT GAAACGAGAG AGGATGCTCA CGATACGGGT TACTGATGAT GAACATGCCC
     4021 GGTTACTGGA ACGTTGTGAG GGTAAACAAC TGGCGGTATG GATGCGGCGG GACCAGAGAA
     4081 AAATCACTCA GGGTCAATGC CAGCGCTTCG TTAATACAGA TGTAGGTGTT CCACAGGGTA
     4141 GCCAGCAGCA TCCTGCGATG CAGATCCGGA ACATAATGGT GCAGGGCGCT GACTTCCGCG
     4201 TTTCCAGACT TTACGAAACA CGGAAACCGA AGACCATTCA TGTTGTTGCT CAGGTCGCAG
     4261 ACGTTTTGCA GCAGCAGTCG CTTCACGTTC GCTCGCGTAT CGGTGATTCA TTCTGCTAAC
     4321 CAGTAAGGCA ACCCCGCCAG CCTAGCCGGG TCCTCAACGA CAGGAGCACG ATCATGCGCA
     4381 CCCGTGGCCA GGACCCAACG CTGCCCGAGA TGCGCCGCGT GCGGCTGCTG GAGATGGCGG
     4441 ACGCGATGGA TATGTTCTGC CAAGGGTTGG TTTGCGCATT CACAGTTCTC CGCAAGAATT
     4501 GATTGGCTCC AATTCTTGGA GTGGTGAATC CGTTAGCGAG GTGCCGCCGG CTTCCATTCA
     4561 GGTCGAGGTG GCCCGGCTCC ATGCACCGCG ACGCAACGCG GGGAGGCAGA CAAGGTATAG
     4621 GGCGGCGCCT ACAATCCATG CCAACCCGTT CCATGTGCTC GCCGAGGCGG CATAAATCGC
     4681 CGTGACGATC AGCGGTCCAG TGATCGAAGT TAGGCTGGTA AGAGCCGCGA GCGATCCTTG
     4741 AAGCTGTCCC TGATGGTCGT CATCTACCTG CCTGGACAGC ATGGCCTGCA ACGCGGGCAT
     4801 CCCGATGCCG CCGGAAGCGA GAAGAATCAT AATGGGGAAG GCCATCCAGC CTCGCGTCGC
     4861 GAACGCCAGC AAGACGTAGC CCAGCGCGTC GGCCGCCATG CCGGCGATAA TGGCCTGCTT
     4921 CTCGCCGAAA CGTTTGGTGG CGGGACCAGT GACGAAGGCT TGAGCGAGGG CGTGCAAGAT
     4981 TCCGAATACC GCAAGCGACA GGCCGATCAT CGTCGCGCTC CAGCGAAAGC GGTCCTCGCC
     5041 GAAAATGACC CAGAGCGCTG CCGGCACCTG TCCTACGAGT TGCATGATAA AGAAGACAGT
     5101 CATAAGTGCG GCGACGATAG TCATGCCCCG CGCCCACCGG AAGGAGCTGA CTGGGTTGAA
     5161 GGCTCTCAAG GGCATCGGTC GAGATCCCGG TGCCTAATGA GTGAGCTAAC TTACATTAAT
     5221 TGCGTTGCGC TCACTGCCCG CTTTCCAGTC GGGAAACCTG TCGTGCCAGC TGCATTAATG
     5281 AATCGGCCAA CGCGCGGGGA GAGGCGGTTT GCGTATTGGG CGCCAGGGTG GTTTTTCTTT
     5341 TCACCAGTGA GACGGGCAAC AGCTGATTGC CCTTCACCGC CTGGCCCTGA GAGAGTTGCA
     5401 GCAAGCGGTC CACGCTGGTT TGCCCCAGCA GGCGAAAATC CTGTTTGATG GTGGTTAACG
     5461 GCGGGATATA ACATGAGCTG TCTTCGGTAT CGTCGTATCC CACTACCGAG ATATCCGCAC
     5521 CAACGCGCAG CCCGGACTCG GTAATGGCGC GCATTGCGCC CAGCGCCATC TGATCGTTGG
     5581 CAACCAGCAT CGCAGTGGGA ACGATGCCCT CATTCAGCAT TTGCATGGTT TGTTGAAAAC
     5641 CGGACATGGC ACTCCAGTCG CCTTCCCGTT CCGCTATCGG CTGAATTTGA TTGCGAGTGA
     5701 GATATTTATG CCAGCCAGCC AGACGCAGAC GCGCCGAGAC AGAACTTAAT GGGCCCGCTA
     5761 ACAGCGCGAT TTGCTGGTGA CCCAATGCGA CCAGATGCTC CACGCCCAGT CGCGTACCGT
     5821 CTTCATGGGA GAAAATAATA CTGTTGATGG GTGTCTGGTC AGAGACATCA AGAAATAACG
     5881 CCGGAACATT AGTGCAGGCA GCTTCCACAG CAATGGCATC CTGGTCATCC AGCGGATAGT
     5941 TAATGATCAG CCCACTGACG CGTTGCGCGA GAAGATTGTG CACCGCCGCT TTACAGGCTT
     6001 CGACGCCGCT TCGTTCTACC ATCGACACCA CCACGCTGGC ACCCAGTTGA TCGGCGCGAG
     6061 ATTTAATCGC CGCGACAATT TGCGACGGCG CGTGCAGGGC CAGACTGGAG GTGGCAACGC
     6121 CAATCAGCAA CGACTGTTTG CCCGCCAGTT GTTGTGCCAC GCGGTTGGGA ATGTAATTCA
     6181 GCTCCGCCAT CGCCGCTTCC ACTTTTTCCC GCGTTTTCGC AGAAACGTGG CTGGCCTGGT
     6241 TCACCACGCG GGAAACGGTC TGATAAGAGA CACCGGCATA CTCTGCGACA TCGTATAACG
     6301 TTACTGGTTT CACATTCACC ACCCTGAATT GACTCTCTTC CGGGCGCTAT CATGCCATAC
     6361 CGCGAAAGGT TTTGCGCCAT TCGATGGTGT CCGGGATCTC GACGCTCTCC CTTATGCGAC
     6421 TCCTGCATTA GGAAGCAGCC CAGTAGTAGG TTGAGGCCGT TGAGCACCGC CGCCGCAAGG
     6481 AATGGTGCAT GCAAGGAGAT GGCGCCCAAC AGTCCCCCGG CCACGGGGCC TGCCACCATA
     6541 CCCACGCCGA AACAAGCGCT CATGAGCCCG AAGTGGCGAG CCCGATCTTC CCCATCGGTG
     6601 ATGTCGGCGA TATAGGCGCC AGCAACCGCA CCTGTGGCGC CGGTGATGCC GGCCACGATG
     6661 CGTCCGGCGT AGAGGATCGA GATCTCGATC CCGCGAAAT
//
