# Supplementary material for: Construction of an artificial biosynthetic pathway for hyperextended archaeal membrane lipids in the bacterium Escherichia coli
Source: Synth Biol (Oxf). 2020 Sep 30;5(1):ysaa018. doi: 10.1093/synbio/ysaa018 (PMC7680562; doi:10.1093/synbio/ysaa018)
Supplement: ysaa018_Supplementary_Data [file ysaa018_supplementary_data.zip › pET48b-APE0621.gb]

LOCUS       pET48b_APE0621           6336 bp    DNA     circular   UNK 06-Sep-2020
DEFINITION  Cloning vector pET48b-APE0621, complete sequence.
ACCESSION   pET48b_APE0621
VERSION     pET48b_APE0621
FEATURES             Location/Qualifiers
     promoter        1..19
		     /note="T7_promoter"
     CDS             2146..2961
		     /gene="KanR"
     rep_origin      3083..3671
     RBS             75..80
     CDS             89..1333
		     /gene="HisTag_GFGPS"
     terminator      1514..1561
     rep_origin      1598..2053
		     /note="f1_origin"
ORIGIN
        1 TAATACGACT CACTATAGGG GAATTGTGAG CGGATAACAA TTCCCCTCTA GAAATAATTT
       61 TGTTTAACTT TAAGAAGGAG ATATACATAT GAGCGATAAA ATTATTCACC TGACTGACGA
      121 CAGTTTTGAC ACGGATGTAC TCAAAGCGGA CGGGGCGATC CTCGTCGATT TCTGGGCAGA
      181 GTGGTGCGGT CCGTGCAAAA TGATCGCCCC GATTCTGGAT GAAATCGCTG ACGAATATCA
      241 GGGCAAACTG ACCGTTGCAA AACTGAACAT CGATCAAAAC CCTGGCACTG CGCCGAAATA
      301 TGGCATCCGT GGTATCCCGA CTCTGCTGCT GTTCAAAAAC GGTGAAGTGG CGGCAACCAA
      361 AGTGGGTGCA CTGTCTAAAG GTCAGTTGAA AGAGTTCCTC GACGCTAACC TGGCCGGTTC
      421 TGGTTCTGGC CATACTAGTG GTGGTGGCGG TTCTAATAAC AATCCTCCTA CTCCTACTCC
      481 ATCTAGTGGT TCTGGTCATC ACCATCACCA TCACTCCGCG GCTCTTGAAG TCCTCTTTCA
      541 GGGACCCGGG TACCAGGATC CGAATTCTAT GGCGGTGAAG AGGAGGAGGC TTCTGGAGAA
      601 GCTCCTGGAG AGGAGGTCTA GGGGGAGGCT CCACTTCACC CTCATAGACC CCGACAAGAC
      661 CGGGCCCGGC GAGGCAGGGG AGATAGCGGC CAGGGCTGCC GAGGCGGGGA GTGACGCAAT
      721 ACTTGTTGGC GGGAGCATAG GTGTCACGTT CGAGGAGACT GACGGGGTTG TGAAGGCTGC
      781 GAAGCGCTCA GGCCTGCCGG TGATACTCTT CCCCGGCGGC CACACCAACG CCAGCAGGCA
      841 CGCCGACGCG GTGCTCTTCC TGACCGTCAT GAACAGCGAC AACCCCTACT ACATAGTGCA
      901 GGCCCAGATA CTCGGCGCCC CCCTGGCGCT CAAGCTGGGG CTCGAGGCTA TACCCACGAG
      961 CTACATCATC GTGGGGTACG GCGGCGCCGC AGGCTTCGTC GCCAGGGCCA GGCCCATACC
     1021 CTATGAGAAG CCAGAGCTGG CCGCGCTGCA CGCGCTAGCC GGGGCCATGA TGGGGGGGAG
     1081 GATAATATAT CTCGAGGCCG GGAGCGGCGC CCCCAAGCCT GTGCCCCCGG AGGCCGTGGC
     1141 GGCCTCCAGA AAGCTCGTAG ACGCCGCGGG CTACGGGGGC GAGGTCCTCC TTACGGTCGG
     1201 TGGAGGGGTT AGGACTCCCG AGGCCGCGAG GATGCTAGCC GAGGCAGGGG CTGATGTGCT
     1261 AGTAACCGGC ACTCTGGCCG AGGAGAGCCC GGGGAAGCTC GCCGATGTTG TGGAGGCCTT
     1321 CAAGAGCGCC TAGCCTTCGC GGCCGCAGAG CTCGCTCTGG TGCCACGCGG TAGTAAAGAA
     1381 ACCGCTGCTG CTAAATTCGA ACGCCAGCAC ATGGACAGCT CTACTTCTGC TGCTCTCGAG
     1441 GCTTAATTAA CCTAGGCTGC TAAACAAAGC CCGAAAGGAA GCTGAGTTGG CTGCTGCCAC
     1501 CGCTGAGCAA TAACTAGCAT AACCCCTTGG GGCCTCTAAA CGGGTCTTGA GGGGTTTTTT
     1561 GCTGAAAGGA GGAACTATAT CCGGATTGGC GAATGGGACG CGCCCTGTAG CGGCGCATTA
     1621 AGCGCGGCGG GTGTGGTGGT TACGCGCAGC GTGACCGCTA CACTTGCCAG CGCCCTAGCG
     1681 CCCGCTCCTT TCGCTTTCTT CCCTTCCTTT CTCGCCACGT TCGCCGGCTT TCCCCGTCAA
     1741 GCTCTAAATC GGGGGCTCCC TTTAGGGTTC CGATTTAGTG CTTTACGGCA CCTCGACCCC
     1801 AAAAAACTTG ATTAGGGTGA TGGTTCACGT AGTGGGCCAT CGCCCTGATA GACGGTTTTT
     1861 CGCCCTTTGA CGTTGGAGTC CACGTTCTTT AATAGTGGAC TCTTGTTCCA AACTGGAACA
     1921 ACACTCAACC CTATCTCGGT CTATTCTTTT GATTTATAAG GGATTTTGCC GATTTCGGCC
     1981 TATTGGTTAA AAAATGAGCT GATTTAACAA AAATTTAACG CGAATTTTAA CAAAATATTA
     2041 ACGTTTACAA TTTCAGGTGG CACTTTTCGG GGAAATGTGC GCGGAACCCC TATTTGTTTA
     2101 TTTTTCTAAA TACATTCAAA TATGTATCCG CTCATGAATT AATTCTTAGA AAAACTCATC
     2161 GAGCATCAAA TGAAACTGCA ATTTATTCAT ATCAGGATTA TCAATACCAT ATTTTTGAAA
     2221 AAGCCGTTTC TGTAATGAAG GAGAAAACTC ACCGAGGCAG TTCCATAGGA TGGCAAGATC
     2281 CTGGTATCGG TCTGCGATTC CGACTCGTCC AACATCAATA CAACCTATTA ATTTCCCCTC
     2341 GTCAAAAATA AGGTTATCAA GTGAGAAATC ACCATGAGTG ACGACTGAAT CCGGTGAGAA
     2401 TGGCAAAAGT TTATGCATTT CTTTCCAGAC TTGTTCAACA GGCCAGCCAT TACGCTCGTC
     2461 ATCAAAATCA CTCGCATCAA CCAAACCGTT ATTCATTCGT GATTGCGCCT GAGCGAGACG
     2521 AAATACGCGA TCACTGTTAA AAGGACAATT ACAAACAGGA ATCGAATGCA ACCGGCGCAG
     2581 GAACACTGCC AGCGCATCAA CAATATTTTC ACCTGAATCA GGATATTCTT CTAATACCTG
     2641 GAATGCTGTT TTGCCGGGGA TCGCAGTGGT GAGTAACCAT GCATCATCAG GAGTACGGAT
     2701 AAAATGCTTG ATGGTCGGAA GAGGCATAAA TTCCGTCAGC CAGTTTAGTC TGACCATCTC
     2761 ATCTGTAACA TCATTGGCAA CGCTACCTTT GCCATGTTTC AGAAACAACT CTGGCGCATC
     2821 GGGCTTCCCA TACAATCGAT AGATTGTCGC ACCTGATTGC CCGACATTAT CGCGAGCCCA
     2881 TTTATACCCA TATAAATCAG CATCCATGTT GGAATTTAAT CGCGGCCTAG AGCAAGACGT
     2941 TTCCCGTTGA ATATGGCTCA TAACACCCCT TGTATTACTG TTTATGTAAG CAGACAGTTT
     3001 TATTGTTCAT GACCAAAATC CCTTAACGTG AGTTTTCGTT CCACTGAGCG TCAGACCCCG
     3061 TAGAAAAGAT CAAAGGATCT TCTTGAGATC CTTTTTTTCT GCGCGTAATC TGCTGCTTGC
     3121 AAACAAAAAA ACCACCGCTA CCAGCGGTGG TTTGTTTGCC GGATCAAGAG CTACCAACTC
     3181 TTTTTCCGAA GGTAACTGGC TTCAGCAGAG CGCAGATACC AAATACTGTC CTTCTAGTGT
     3241 AGCCGTAGTT AGGCCACCAC TTCAAGAACT CTGTAGCACC GCCTACATAC CTCGCTCTGC
     3301 TAATCCTGTT ACCAGTGGCT GCTGCCAGTG GCGATAAGTC GTGTCTTACC GGGTTGGACT
     3361 CAAGACGATA GTTACCGGAT AAGGCGCAGC GGTCGGGCTG AACGGGGGGT TCGTGCACAC
     3421 AGCCCAGCTT GGAGCGAACG ACCTACACCG AACTGAGATA CCTACAGCGT GAGCTATGAG
     3481 AAAGCGCCAC GCTTCCCGAA GGGAGAAAGG CGGACAGGTA TCCGGTAAGC GGCAGGGTCG
     3541 GAACAGGAGA GCGCACGAGG GAGCTTCCAG GGGGAAACGC CTGGTATCTT TATAGTCCTG
     3601 TCGGGTTTCG CCACCTCTGA CTTGAGCGTC GATTTTTGTG ATGCTCGTCA GGGGGGCGGA
     3661 GCCTATGGAA AAACGCCAGC AACGCGGCCT TTTTACGGTT CCTGGCCTTT TGCTGGCCTT
     3721 TTGCTCACAT GTTCTTTCCT GCGTTATCCC CTGATTCTGT GGATAACCGT ATTACCGCCT
     3781 TTGAGTGAGC TGATACCGCT CGCCGCAGCC GAACGACCGA GCGCAGCGAG TCAGTGAGCG
     3841 AGGAAGCGGA AGAGCGCCTG ATGCGGTATT TTCTCCTTAC GCATCTGTGC GGTATTTCAC
     3901 ACCGCATATA TGGTGCACTC TCAGTACAAT CTGCTCTGAT GCCGCATAGT TAAGCCAGTA
     3961 TACACTCCGC TATCGCTACG TGACTGGGTC ATGGCTGCGC CCCGACACCC GCCAACACCC
     4021 GCTGACGCGC CCTGACGGGC TTGTCTGCTC CCGGCATCCG CTTACAGACA AGCTGTGACC
     4081 GTCTCCGGGA GCTGCATGTG TCAGAGGTTT TCACCGTCAT CACCGAAACG CGCGAGGCAG
     4141 CTGCGGTAAA GCTCATCAGC GTGGTCGTGA AGCGATTCAC AGATGTCTGC CTGTTCATCC
     4201 GCGTCCAGCT CGTTGAGTTT CTCCAGAAGC GTTAATGTCT GGCTTCTGAT AAAGCGGGCC
     4261 ATGTTAAGGG CGGTTTTTTC CTGTTTGGTC ACTGATGCCT CCGTGTAAGG GGGATTTCTG
     4321 TTCATGGGGG TAATGATACC GATGAAACGA GAGAGGATGC TCACGATACG GGTTACTGAT
     4381 GATGAACATG CCCGGTTACT GGAACGTTGT GAGGGTAAAC AACTGGCGGT ATGGATGCGG
     4441 CGGGACCAGA GAAAAATCAC TCAGGGTCAA TGCCAGCGCT TCGTTAATAC AGATGTAGGT
     4501 GTTCCACAGG GTAGCCAGCA GCATCCTGCG ATGCAGATCC GGAACATAAT GGTGCAGGGC
     4561 GCTGACTTCC GCGTTTCCAG ACTTTACGAA ACACGGAAAC CGAAGACCAT TCATGTTGTT
     4621 GCTCAGGTCG CAGACGTTTT GCAGCAGCAG TCGCTTCACG TTCGCTCGCG TATCGGTGAT
     4681 TCATTCTGCT AACCAGTAAG GCAACCCCGC CAGCCTAGCC GGGTCCTCAA CGACAGGAGC
     4741 ACGATCATGC TAGTCATGCC CCGCGCCCAC CGGAAGGAGC TGACTGGGTT GAAGGCTCTC
     4801 AAGGGCATCG GTCGAGATCC CGGTGCCTAA TGAGTGAGCT AACTTACATT AATTGCGTTG
     4861 CGCTCACTGC CCGCTTTCCA GTCGGGAAAC CTGTCGTGCC AGCTGCATTA ATGAATCGGC
     4921 CAACGCGCGG GGAGAGGCGG TTTGCGTATT GGGCGCCAGG GTGGTTTTTC TTTTCACCAG
     4981 TGAGACGGGC AACAGCTGAT TGCCCTTCAC CGCCTGGCCC TGAGAGAGTT GCAGCAAGCG
     5041 GTCCACGCTG GTTTGCCCCA GCAGGCGAAA ATCCTGTTTG ATGGTGGTTA ACGGCGGGAT
     5101 ATAACATGAG CTGTCTTCGG TATCGTCGTA TCCCACTACC GAGATGTCCG CACCAACGCG
     5161 CAGCCCGGAC TCGGTAATGG CGCGCATTGC GCCCAGCGCC ATCTGATCGT TGGCAACCAG
     5221 CATCGCAGTG GGAACGATGC CCTCATTCAG CATTTGCATG GTTTGTTGAA AACCGGACAT
     5281 GGCACTCCAG TCGCCTTCCC GTTCCGCTAT CGGCTGAATT TGATTGCGAG TGAGATATTT
     5341 ATGCCAGCCA GCCAGACGCA GACGCGCCGA GACAGAACTT AATGGGCCCG CTAACAGCGC
     5401 GATTTGCTGG TGACCCAATG CGACCAGATG CTCCACGCCC AGTCGCGTAC CGTCTTCATG
     5461 GGAGAAAATA ATACTGTTGA TGGGTGTCTG GTCAGAGACA TCAAGAAATA ACGCCGGAAC
     5521 ATTAGTGCAG GCAGCTTCCA CAGCAATGGC ATCCTGGTCA TCCAGCGGAT AGTTAATGAT
     5581 CAGCCCACTG ACGCGTTGCG CGAGAAGATT GTGCACCGCC GCTTTACAGG CTTCGACGCC
     5641 GCTTCGTTCT ACCATCGACA CCACCACGCT GGCACCCAGT TGATCGGCGC GAGATTTAAT
     5701 CGCCGCGACA ATTTGCGACG GCGCGTGCAG GGCCAGACTG GAGGTGGCAA CGCCAATCAG
     5761 CAACGACTGT TTGCCCGCCA GTTGTTGTGC CACGCGGTTG GGAATGTAAT TCAGCTCCGC
     5821 CATCGCCGCT TCCACTTTTT CCCGCGTTTT CGCAGAAACG TGGCTGGCCT GGTTCACCAC
     5881 GCGGGAAACG GTCTGATAAG AGACACCGGC ATACTCTGCG ACATCGTATA ACGTTACTGG
     5941 TTTCACATTC ACCACCCTGA ATTGACTCTC TTCCGGGCGC TATCATGCCA TACCGCGAAA
     6001 GGTTTTGCGC CATTCGATGG TGTCCGGGAT CTCGACGCTC TCCCTTATGC GACTCCTGCA
     6061 TTAGGAAGCA GCCCAGTAGT AGGTTGAGGC CGTTGAGCAC CGCCGCCGCA AGGAATGGTG
     6121 CATGCAAGGA GATGGCGCCC AACAGTCCCC CGGCCACGGG GCCTGCCACC ATACCCACGC
     6181 CGAAACAAGC GCTCATGAGC CCGAAGTGGC GAGCCCGATC TTCCCCATCG GTGATGTCGG
     6241 CGATATAGGC GCCAGCAACC GCACCTGTGG CGCCGGTGAT GCCGGCCACG ATGCGTCCGG
     6301 CGTAGAGGAT CGAGATCGAT CTCGATCCCG CGAAAT
//
