# Supplementary material for: Construction of an artificial biosynthetic pathway for hyperextended archaeal membrane lipids in the bacterium Escherichia coli
Source: Synth Biol (Oxf). 2020 Sep 30;5(1):ysaa018. doi: 10.1093/synbio/ysaa018 (PMC7680562; doi:10.1093/synbio/ysaa018)
Supplement: ysaa018_Supplementary_Data [file ysaa018_supplementary_data.zip › pET-PTH.gb]

LOCUS       pET_PTH                 5449 bp    DNA     circular   UNK 07-Sep-2020
DEFINITION  Cloning vector pET-PTH, complete sequence.
ACCESSION   pET_PTH
VERSION     pET_PTH
FEATURES             Location/Qualifiers
     promoter        1..19
		     /note="T7_promoter"
     rep_origin      2680..3268
     RBS             67..72
     CDS             80..925
		     /gene="HexPS"
     terminator      990..1037
     promoter        1544..1648
     CDS             1649..2509
		     /gene="AmpR"

ORIGIN
        1 TAATACGACT CACTATAGGG AGACCACAAC GGTTTCCCTC TAGAAATAAT TTTGTTTAAC
       61 TTTAAGAAGG AGATATACCA TGAGTATTAT AGAGTTCTGG TTAGAGGCTA AAGCTACTAT
      121 TGACCGTTTA ATAGAGCAGT TTCTAAACTC AAATAGGGAT TGGGATCTAG TTGATATAAG
      181 TAGTTATATT CTTAAAGATG GTAAACGATT TAGGGGAACT TTAAACATGT TCTTCACTGT
      241 CGCTTTAGGA GGAGACATTA AAGATTCTTA TGGAGGGGCT TTAGCTATTG AAATTCTCCA
      301 TTCTGCTTCC TTAGCTTTGG ATGATATAGT TGATCTCGAC GCGACTAGGA GAGGTGATAA
      361 GGCTGCATGG GTTGTATATG GAAATAGAAA AGTAATTTTT ATAACGAATT ATCTTATTCC
      421 TACAGCTCTA AGGATAATTC AGACTTCTTA TGGTGACGAT GCTTTAAATA CTAGTATTGA
      481 GTTATGGAAA GACACCTCAG TGGGTGCTCT AAGGGATATG TATGATAATA GTGATTATAT
      541 ACGAACAATT GAATTAAAAA CCGGTAGTTT ATTTAAGCTC TCTACGGTAC TATCAGCCTA
      601 CGCTTCTAAA CACTATAATA CGAAACAACA GATGCTGGAT GTAGGCAAGT ATTTAGGGAT
      661 AATCTATCAA GTAATAGACG ATTTTGTTGA CTATAAAACT AAGAAAGTAG AGGAGATAGA
      721 TGGTAGTGCA AAGCAATTGT TTAAATATTA TCGAGAAGGA AAGTTAGAAG AATATGTTAG
      781 GTCAGTATAT TTAGAATATA AGCAAAAATA TGATGAGTTA ATAAGTAATA TTCCCTTCCA
      841 ATCTAAATAT CTTAGTGAGA TAAGGTCACT CCCAGAGTTC TTAGCTAACG GGCTTCTAAA
      901 GGAGGCTAAC ATAGATAAGA TTTAAGGATC CGGCTGCTAA CAAAGCCCGA AAGGAAGCTG
      961 AGTTGGCTGC TGCCACCGCT GAGCAATAAC TAGCATAACC CCTTGGGGCC TCTAAACGGG
     1021 TCTTGAGGGG TTTTTTGCTG AAAGGAGGAA CTATATCCGG ATATCCACAG GACGGGTGTG
     1081 GTCGCCATGA TCGCGTAGTC GATAGTGGCT CCAAGTAGCG AAGCGAGCAG GACTGGGCGG
     1141 CGGCCAAAGC GGTCGGACAG TGCTCCGAGA ACGGGTGCGC ATAGAAATTG CATCAACGCA
     1201 TATAGCGCTA GCAGCACGCC ATAGTGACTG GCGATGCTGT CGGAATGGAC GATATCCCGC
     1261 AAGAGGCCCG GCAGTACCGG CATAACCAAG CCTATGCCTA CAGCATCCAG GGTGACGGTG
     1321 CCGAGGATGA CGATGAGCGC ATTGTTAGAT TTCATACACG GTGCCTGACT GCGTTAGCAA
     1381 TTTAACTGTG ATAAACTACC GCATTAAAGC TTATCGATGA TAAGCTGTCA AACATGAGAA
     1441 TTCTTGAAGA CGAAAGGGCC TCGTGATACG CCTATTTTTA TAGGTTAATG TCATGATAAT
     1501 AATGGTTTCT TAGACGTCAG GTGGCACTTT TCGGGGAAAT GTGCGCGGAA CCCCTATTTG
     1561 TTTATTTTTC TAAATACATT CAAATATGTA TCCGCTCATG AGACAATAAC CCTGATAAAT
     1621 GCTTCAATAA TATTGAAAAA GGAAGAGTAT GAGTATTCAA CATTTCCGTG TCGCCCTTAT
     1681 TCCCTTTTTT GCGGCATTTT GCCTTCCTGT TTTTGCTCAC CCAGAAACGC TGGTGAAAGT
     1741 AAAAGATGCT GAAGATCAGT TGGGTGCACG AGTGGGTTAC ATCGAACTGG ATCTCAACAG
     1801 CGGTAAGATC CTTGAGAGTT TTCGCCCCGA AGAACGTTTT CCAATGATGA GCACTTTTAA
     1861 AGTTCTGCTA TGTGGCGCGG TATTATCCCG TGTTGACGCC GGGCAAGAGC AACTCGGTCG
     1921 CCGCATACAC TATTCTCAGA ATGACTTGGT TGAGTACTCA CCAGTCACAG AAAAGCATCT
     1981 TACGGATGGC ATGACAGTAA GAGAATTATG CAGTGCTGCC ATAACCATGA GTGATAACAC
     2041 TGCGGCCAAC TTACTTCTGA CAACGATCGG AGGACCGAAG GAGCTAACCG CTTTTTTGCA
     2101 CAACATGGGG GATCATGTAA CTCGCCTTGA TCGTTGGGAA CCGGAGCTGA ATGAAGCCAT
     2161 ACCAAACGAC GAGCGTGACA CCACGATGCC TGCAGCAATG GCAACAACGT TGCGCAAACT
     2221 ATTAACTGGC GAACTACTTA CTCTAGCTTC CCGGCAACAA TTAATAGACT GGATGGAGGC
     2281 GGATAAAGTT GCAGGACCAC TTCTGCGCTC GGCCCTTCCG GCTGGCTGGT TTATTGCTGA
     2341 TAAATCTGGA GCCGGTGAGC GTGGGTCTCG CGGTATCATT GCAGCACTGG GGCCAGATGG
     2401 TAAGCCCTCC CGTATCGTAG TTATCTACAC GACGGGGAGT CAGGCAACTA TGGATGAACG
     2461 AAATAGACAG ATCGCTGAGA TAGGTGCCTC ACTGATTAAG CATTGGTAAC TGTCAGACCA
     2521 AGTTTACTCA TATATACTTT AGATTGATTT AAAACTTCAT TTTTAATTTA AAAGGATCTA
     2581 GGTGAAGATC CTTTTTGATA ATCTCATGAC CAAAATCCCT TAACGTGAGT TTTCGTTCCA
     2641 CTGAGCGTCA GACCCCGTAG AAAAGATCAA AGGATCTTCT TGAGATCCTT TTTTTCTGCG
     2701 CGTAATCTGC TGCTTGCAAA CAAAAAAACC ACCGCTACCA GCGGTGGTTT GTTTGCCGGA
     2761 TCAAGAGCTA CCAACTCTTT TTCCGAAGGT AACTGGCTTC AGCAGAGCGC AGATACCAAA
     2821 TACTGTCCTT CTAGTGTAGC CGTAGTTAGG CCACCACTTC AAGAACTCTG TAGCACCGCC
     2881 TACATACCTC GCTCTGCTAA TCCTGTTACC AGTGGCTGCT GCCAGTGGCG ATAAGTCGTG
     2941 TCTTACCGGG TTGGACTCAA GACGATAGTT ACCGGATAAG GCGCAGCGGT CGGGCTGAAC
     3001 GGGGGGTTCG TGCACACAGC CCAGCTTGGA GCGAACGACC TACACCGAAC TGAGATACCT
     3061 ACAGCGTGAG CTATGAGAAA GCGCCACGCT TCCCGAAGGG AGAAAGGCGG ACAGGTATCC
     3121 GGTAAGCGGC AGGGTCGGAA CAGGAGAGCG CACGAGGGAG CTTCCAGGGG GAAACGCCTG
     3181 GTATCTTTAT AGTCCTGTCG GGTTTCGCCA CCTCTGACTT GAGCGTCGAT TTTTGTGATG
     3241 CTCGTCAGGG GGGCGGAGCC TATGGAAAAA CGCCAGCAAC GCGGCCTTTT TACGGTTCCT
     3301 GGCCTTTTGC TGGCCTTTTG CTCACATGTT CTTTCCTGCG TTATCCCCTG ATTCTGTGGA
     3361 TAACCGTATT ACCGCCTTTG AGTGAGCTGA TACCGCTCGC CGCAGCCGAA CGACCGAGCG
     3421 CAGCGAGTCA GTGAGCGAGG AAGCGGAAGA GCGCCTGATG CGGTATTTTC TCCTTACGCA
     3481 TCTGTGCGGT ATTTCACACC GCATATATGG TGCACTCTCA GTACAATCTG CTCTGATGCC
     3541 GCATAGTTAA GCCAGTATAC ACTCCGCTAT CGCTACGTGA CTGGGTCATG GCTGCGCCCC
     3601 GACACCCGCC AACACCCGCT GACGCGCCCT GACGGGCTTG TCTGCTCCCG GCATCCGCTT
     3661 ACAGACAAGC TGTGACCGTC TCCGGGAGCT GCATGTGTCA GAGGTTTTCA CCGTCATCAC
     3721 CGAAACGCGC GAGGCAGCTG CGGTAAAGCT CATCAGCGTG GTCGTGAAGC GATTCACAGA
     3781 TGTCTGCCTG TTCATCCGCG TCCAGCTCGT TGAGTTTCTC CAGAAGCGTT AATGTCTGGC
     3841 TTCTGATAAA GCGGGCCATG TTAAGGGCGG TTTTTTCCTG TTTGGTCACT GATGCCTCCG
     3901 TGTAAGGGGG ATTTCTGTTC ATGGGGGTAA TGATACCGAT GAAACGAGAG AGGATGCTCA
     3961 CGATACGGGT TACTGATGAT GAACATGCCC GGTTACTGGA ACGTTGTGAG GGTAAACAAC
     4021 TGGCGGTATG GATGCGGCGG GACCAGAGAA AAATCACTCA GGGTCAATGC CAGCGCTTCG
     4081 TTAATACAGA TGTAGGTGTT CCACAGGGTA GCCAGCAGCA TCCTGCGATG CAGATCCGGA
     4141 ACATAATGGT GCAGGGCGCT GACTTCCGCG TTTCCAGACT TTACGAAACA CGGAAACCGA
     4201 AGACCATTCA TGTTGTTGCT CAGGTCGCAG ACGTTTTGCA GCAGCAGTCG CTTCACGTTC
     4261 GCTCGCGTAT CGGTGATTCA TTCTGCTAAC CAGTAAGGCA ACCCCGCCAG CCTAGCCGGG
     4321 TCCTCAACGA CAGGAGCACG ATCATGCGCA CCCGTGGCCA GGACCCAACG CTGCCCGAGA
     4381 TGCGCCGCGT GCGGCTGCTG GAGATGGCGG ACGCGATGGA TATGTTCTGC CAAGGGTTGG
     4441 TTTGCGCATT CACAGTTCTC CGCAAGAATT GATTGGCTCC AATTCTTGGA GTGGTGAATC
     4501 CGTTAGCGAG GTGCCGCCGG CTTCCATTCA GGTCGAGGTG GCCCGGCTCC ATGCACCGCG
     4561 ACGCAACGCG GGGAGGCAGA CAAGGTATAG GGCGGCGCCT ACAATCCATG CCAACCCGTT
     4621 CCATGTGCTC GCCGAGGCGG CATAAATCGC CGTGACGATC AGCGGTCCAG TGATCGAAGT
     4681 TAGGCTGGTA AGAGCCGCGA GCGATCCTTG AAGCTGTCCC TGATGGTCGT CATCTACCTG
     4741 CCTGGACAGC ATGGCCTGCA ACGCGGGCAT CCCGATGCCG CCGGAAGCGA GAAGAATCAT
     4801 AATGGGGAAG GCCATCCAGC CTCGCGTCGC GAACGCCAGC AAGACGTAGC CCAGCGCGTC
     4861 GGCCGCCATG CCGGCGATAA TGGCCTGCTT CTCGCCGAAA CGTTTGGTGG CGGGACCAGT
     4921 GACGAAGGCT TGAGCGAGGG CGTGCAAGAT TCCGAATACC GCAAGCGACA GGCCGATCAT
     4981 CGTCGCGCTC CAGCGAAAGC GGTCCTCGCC GAAAATGACC CAGAGCGCTG CCGGCACCTG
     5041 TCCTACGAGT TGCATGATAA AGAAGACAGT CATAAGTGCG GCGACGATAG TCATGCCCCG
     5101 CGCCCACCGG AAGGAGCTGA CTGGGTTGAA GGCTCTCAAG GGCATCGGTC GACGCTCTCC
     5161 CTTATGCGAC TCCTGCATTA GGAAGCAGCC CAGTAGTAGG TTGAGGCCGT TGAGCACCGC
     5221 CGCCGCAAGG AATGGTGCAT GCAAGGAGAT GGCGCCCAAC AGTCCCCCGG CCACGGGGCC
     5281 TGCCACCATA CCCACGCCGA AACAAGCGCT CATGAGCCCG AAGTGGCGAG CCCGATCTTC
     5341 CCCATCGGTG ATGTCGGCGA TATAGGCGCC AGCAACCGCA CCTGTGGCGC CGGTGATGCC
     5401 GGCCACGATG CGTCCGGCGT AGAGGATCGA GATCTCGATC CCGCGAAAT
//
