# Supplementary material for: Construction of an artificial biosynthetic pathway for hyperextended archaeal membrane lipids in the bacterium Escherichia coli
Source: Synth Biol (Oxf). 2020 Sep 30;5(1):ysaa018. doi: 10.1093/synbio/ysaa018 (PMC7680562; doi:10.1093/synbio/ysaa018)
Supplement: ysaa018_Supplementary_Data [file ysaa018_supplementary_data.zip › pBAD18.gb]

LOCUS       pBAD18                  4613 bp    DNA     circular   UNK 07-Sep-2020
DEFINITION  Cloning vector pBAD18, complete sequence.
ACCESSION   pBAD18
VERSION     pBAD18
FEATURES             Location/Qualifiers
     promoter        1..29
		     /note="Ara_promoter"
     CDS             634..1494
 		     /gene="AmpR"
     rep_origin      1553..1852
		     /note="f1_origin"
     rep_origin      2086..2705
		     /note="pBR322_origin"
     terminator      321..364
     terminator      496..523
     promoter        564..592

ORIGIN
        1 ctgacgcttt ttatcgcaac tctctactgt ttctccatac ccgttttttt gggctagcga
       61 attcgagctc ggtacccggg gatcctctag agtcgacctg caggcatgca agcttggctg
      121 ttttggcgga tgagagaaga ttttcagcct gatacagatt aaatcagaac gcagaagcgg
      181 tctgataaaa cagaatttgc ctggcggcag tagcgcggtg gtcccacctg accccatgcc
      241 gaactcagaa gtgaaacgcc gtagcgccga tggtagtgtg gggtctcccc atgcgagagt
      301 agggaactgc caggcatcaa ataaaacgaa aggctcagtc gaaagactgg gcctttcgtt
      361 ttatctgttg tttgtcggtg aacgctctcc tgagtaggac aaatccgccg ggagcggatt
      421 tgaacgttgc gaagcaacgg cccggagggt ggcgggcagg acgcccgcca taaactgcca
      481 ggcatcaaat taagcagaag gccatcctga cggatggcct ttttgcgttt ctacaaactc
      541 ttttgtttat ttttctaaat acattcaaat atgtatccgc tcatgagaca ataaccctga
      601 taaatgcttc aataatattg aaaaaggaag agtatgagta ttcaacattt ccgtgtcgcc
      661 cttattccct tttttgcggc attttgcctt cctgtttttg ctcacccaga aacgctggtg
      721 aaagtaaaag atgctgaaga tcagttgggt gcacgagtgg gttacatcga actggatctc
      781 aacagcggta agatccttga gagttttcgc cccgaagaac gttttccaat gatgagcact
      841 tttaaagttc tgctatgtgg cgcggtatta tcccgtgttg acgccgggca agagcaactc
      901 ggtcgccgca tacactattc tcagaatgac ttggttgagt actcaccagt cacagaaaag
      961 catcttacgg atggcatgac agtaagagaa ttatgcagtg ctgccataac catgagtgat
     1021 aacactgcgg ccaacttact tctgacaacg atcggaggac cgaaggagct aaccgctttt
     1081 ttgcacaaca tgggggatca tgtaactcgc cttgatcgtt gggaaccgga gctgaatgaa
     1141 gccataccaa acgacgagcg tgacaccacg atgcctgcag caatggcaac aacgttgcgc
     1201 aaactattaa ctggcgaact acttactcta gcttcccggc aacaattaat agactggatg
     1261 gaggcggata aagttgcagg accacttctg cgctcggccc ttccggctgg ctggtttatt
     1321 gctgataaat ctggagccgg tgagcgtggg tctcgcggta tcattgcagc actggggcca
     1381 gatggtaagc cctcccgtat cgtagttatc tacacgacgg ggagtcaggc aactatggat
     1441 gaacgaaata gacagatcgc tgagataggt gcctcactga ttaagcattg gtaactgtca
     1501 gaccaagttt actcatatat actttagatt gatttacgcg ccctgtagcg gcgcattaag
     1561 cgcggcgggt gtggtggtta cgcgcagcgt gaccgctaca cttgccagcg ccctagcgcc
     1621 cgctcctttc gctttcttcc cttcctttct cgccacgttc gccggctttc cccgtcaagc
     1681 tctaaatcgg gggctccctt tagggttccg atttagtgct ttacggcacc tcgaccccaa
     1741 aaaacttgat ttgggtgatg gttcacgtag tgggccatcg ccctgataga cggtttttcg
     1801 ccctttgacg ttggagtcca cgttctttaa tagtggactc ttgttccaaa cttgaacaac
     1861 actcaaccct atctcgggct attcttttga tttataaggg attttgccga tttcggccta
     1921 ttggttaaaa aatgagctga tttaacaaaa atttaacgcg aattttaaca aaatattaac
     1981 gtttacaatt taaaaggatc taggtgaaga tcctttttga taatctcatg accaaaatcc
     2041 cttaacgtga gttttcgttc cactgagcgt cagaccccgt agaaaagatc aaaggatctt
     2101 cttgagatcc tttttttctg cgcgtaatct gctgcttgca aacaaaaaaa ccaccgctac
     2161 cagcggtggt ttgtttgccg gatcaagagc taccaactct ttttccgaag gtaactggct
     2221 tcagcagagc gcagatacca aatactgtcc ttctagtgta gccgtagtta ggccaccact
     2281 tcaagaactc tgtagcaccg cctacatacc tcgctctgct aatcctgtta ccagtggctg
     2341 ctgccagtgg cgataagtcg tgtcttaccg ggttggactc aagacgatag ttaccggata
     2401 aggcgcagcg gtcgggctga acggggggtt cgtgcacaca gcccagcttg gagcgaacga
     2461 cctacaccga actgagatac ctacagcgtg agctatgaga aagcgccacg cttcccgaag
     2521 ggagaaaggc ggacaggtat ccggtaagcg gcagggtcgg aacaggagag cgcacgaggg
     2581 agcttccagg gggaaacgcc tggtatcttt atagtcctgt cgggtttcgc cacctctgac
     2641 ttgagcgtcg atttttgtga tgctcgtcag gggggcggag cctatggaaa aacgccagca
     2701 acgcggcctt tttacggttc ctggcctttt gctggccttt tgctcacatg ttctttcctg
     2761 cgttatcccc tgattctgtg gataaccgta ttaccgcctt tgagtgagct gataccgctc
     2821 gccgcagccg aacgaccgag cgcagcgagt cagtgagcga ggaagcggaa gagcgcctga
     2881 tgcggtattt tctccttacg catctgtgcg gtatttcaca ccgcatatgg tgcactctca
     2941 gtacaatctg ctctgatgcc gcatagttaa gccagtatac actccgctat cgctacgtga
     3001 ctgggtcatg gctgcgcccc gacacccgcc aacacccgct gacgcgccct gacgggcttg
     3061 tctgctcccg gcatccgctt acagacaagc tgtgaccgtc tccgggagct gcatgtgtca
     3121 gaggttttca ccgtcatcac cgaaacgcgc gaggcagcaa ggagatggcg cccaacagtc
     3181 ccccggccac ggggcctgcc accataccca cgccgaaaca agcgctcatg agcccgaagt
     3241 ggcgagcccg atcttcccca tcggtgatgt cggcgatata ggcgccagca accgcacctg
     3301 tggcgccggt gatgccggcc acgatgcgtc cggcgtagag gatctgctca tgtttgacag
     3361 cttatcatcg atgcataatg tgcctgtcaa atggacgaag cagggattct gcaaacccta
     3421 tgctactccg tcaagccgtc aattgtctga ttcgttacca attatgacaa cttgacggct
     3481 acatcattca ctttttcttc acaaccggca cggaactcgc tcgggctggc cccggtgcat
     3541 tttttaaata cccgcgagaa atagagttga tcgtcaaaac caacattgcg accgacggtg
     3601 gcgataggca tccgggtggt gctcaaaagc agcttcgcct ggctgatacg ttggtcctcg
     3661 cgccagctta agacgctaat ccctaactgc tggcggaaaa gatgtgacag acgcgacggc
     3721 gacaagcaaa catgctgtgc gacgctggcg atatcaaaat tgctgtctgc caggtgatcg
     3781 ctgatgtact gacaagcctc gcgtacccga ttatccatcg gtggatggag cgactcgtta
     3841 atcgcttcca tgcgccgcag taacaattgc tcaagcagat ttatcgccag cagctccgaa
     3901 tagcgccctt ccccttgccc ggcgttaatg atttgcccaa acaggtcgct gaaatgcggc
     3961 tggtgcgctt catccgggcg aaagaacccc gtattggcaa atattgacgg ccagttaagc
     4021 cattcatgcc agtaggcgcg cggacgaaag taaacccact ggtgatacca ttcgcgagcc
     4081 tccggatgac gaccgtagtg atgaatctct cctggcggga acagcaaaat atcacccggt
     4141 cggcaaacaa attctcgtcc ctgatttttc accaccccct gaccgcgaat ggtgagattg
     4201 agaatataac ctttcattcc cagcggtcgg tcgataaaaa aatcgagata accgttggcc
     4261 tcaatcggcg ttaaacccgc caccagatgg gcattaaacg agtatcccgg cagcagggga
     4321 tcattttgcg cttcagccat acttttcata ctcccgccat tcagagaaga aaccaattgt
     4381 ccatattgca tcagacattg ccgtcactgc gtcttttact ggctcttctc gctaaccaaa
     4441 ccggtaaccc cgcttattaa aagcattctg taacaaagcg ggaccaaagc catgacaaaa
     4501 acgcgtaaca aaagtgtcta taatcacggc agaaaagtcc acattgatta tttgcacggc
     4561 gtcacacttt gctatgccat agcattttta tccataagat tagcggatcc tac
//
