# Supplementary material for: Construction of an artificial biosynthetic pathway for hyperextended archaeal membrane lipids in the bacterium Escherichia coli
Source: Synth Biol (Oxf). 2020 Sep 30;5(1):ysaa018. doi: 10.1093/synbio/ysaa018 (PMC7680562; doi:10.1093/synbio/ysaa018)
Supplement: ysaa018_Supplementary_Data [file ysaa018_supplementary_data.zip › pBAD-C25ALB4.gb]

LOCUS       pBAD_C25ALB4            8388 bp    DNA     circular   UNK 07-Sep-2020
DEFINITION  Cloning vector pBAD-C25ALB4, complete sequence.
ACCESSION   pBAD_C25ALB4
VERSION     pBAD_C25ALB4 
FEATURES             Location/Qualifiers
     promoter        1..29
		     /note="Ara_promoter"
     RBS             1949..1954
     RBS             2745..2750
     CDS             2757..3827
		     /gene="G1PDH"
     terminator      4096..4139
     terminator      4271..4298
     promoter        4339..4367
     CDS             4409..5269
		     /gene="AmpR"
     rep_origin      5328..5627
		     /note="f1_origin"
     rep_origin      5861..6480
		     /note="pBR322_origin"
     CDS             1961..2725
		     /gene="GFGPS"
     RBS             65..70
     CDS             77..925
		     /gene="DGFGPS"
     RBS             932..937
     CDS             944..1942
		     /gene="GFPS"

ORIGIN
        1 ctgacgcttt ttatcgcaac tctctactgt ttctccatac ccgttttttt gggctagcga
       61 attcaagaag atataaatga aggctgctat cgagataact aggccggtaa actcgctaat
      121 ggtcagtctt gcaataatcc tttcattagg tatagcctca aggtggtcgt tccaagggtt
      181 cacacccata gatctaatgg cggtagtggt tgcaggctac tgcctctcct cggtcgccat
      241 gatcaccaac gacataatag atctcgagat agacaggata aacgcgcccc acaggccact
      301 tcctgctggt aaggtttcca ctgtagaagc gaccatatta tcgatattct tggctgctct
      361 aggattccta gcagcaatct ctgtagattt aatcacaaca gcattctacc taggaggcct
      421 agcactttcc ctcctgtata atactctact caagaggaca ggcctcccgg gaaacatagt
      481 ggtggccgcc cttgtatcag cacctttcat gtacgcttca ctagaggccg gcggcctagg
      541 agggccgatg tccgtgttct cgacaatggt tttcttagca gtgctgggga gggaggtggc
      601 gaaaggggtg ccagacgttg agggagacaa ggctgctggt gtaaggactg tggccgtggt
      661 gttcggtaag aagaccgcgg cagctgtagc ctcagccctc tacctagcct cggcggccct
      721 cggctacata cccctgatct acggctacgt cgatcctctc atatacaccc cattcatact
      781 cctgttaacg ctacttgttc tgagagaagc tttgcttata gtaaagcggc cgactaggga
      841 gaatgtcctg gcccacaaga atagggttct aggttatatg cttataggcc tgatagcctt
      901 cgccctgggt accctcggga tttaataatt aaaggagtaa tatatgaagt gggatagact
      961 gtttgaagcc tcgtcgagat actcgatgct catagaccac tatataatgg attttatgag
     1021 cataactcct gacaggctta gcggggcatc gctacacctc attaaggccg gcgggaagag
     1081 gctcagaccc ctgataacac tcttgacggc gaggatgctg gggggtctag aggctgaggc
     1141 ccgtgcaatc cctcttgcag catctataga gacggcccac acgttttcgc ttatacacga
     1201 tgacatcatg gatagggatg aggtgaggag gggcgtcccc acaacccatg tagtctacgg
     1261 cgatgactgg gctatactgg ctggcgacac gctgcacgcg gcggccttca agatgatagc
     1321 cgattctagg gagtggggga tgagccatga acaggcctac cgggccttca aagttctttc
     1381 tgaggctgct atacagatat ccaggggtca ggcgtacgac atgctcttcg aggagacctg
     1441 ggatgttgat gtagccgact acctcaacat ggtcaggctc aagactggcg ctctcataga
     1501 ggcggcggcg cgcataggag ccgtcgctgc gggggctggc agcgagattg agaagatgat
     1561 gggtgaggtg ggtatgaacg ctggcatcgc cttccagata agggatgaca tactgggcgt
     1621 tataggtgat ccaaaggtta ctggcaagcc tgtttacaac gacttgagga gggggaagaa
     1681 gacgctgctg gtgatatacg ctgtcaagaa ggcgggtcgg agggagatcg tcgaccttat
     1741 tgggcccaag gcgagtgagg atgatttgaa gagggcggca tcgataatag tggactcggg
     1801 tgccctcgac tacgcggagt ccagggctag gttctatgtt gaaagggcta gggacatact
     1861 atccagggtg ccggcagttg acgcggagtc gaaggagctt ctcaaccttc ttctagacta
     1921 tattgtggag agggagaagt aataattaag gagaatataa atggcggtga agaggaggag
     1981 gcttctggag aagctcctgg agaggaggtc tagggggagg ctccacttca ccctcataga
     2041 ccccgacaag accgggcccg gcgaggcagg ggagatagcg gccagggctg ccgaggcggg
     2101 gagtgacgca atacttgttg gcgggagcat aggtgtcacg ttcgaggaga ctgacggggt
     2161 tgtgaaggct gcgaagcgct caggcctgcc ggtgatactc ttccccggcg gccacaccaa
     2221 cgccagcagg cacgccgacg cggtgctctt cctgaccgtc atgaacagcg acaaccccta
     2281 ctacatagtg caggcccaga tactcggcgc ccccctggcg ctcaagctgg ggctcgaggc
     2341 tatacccacg agctacatca tcgtggggta cggcggcgcc gcaggcttcg tcgccagggc
     2401 caggcccata ccctatgaga agccagagct ggccgcgctg cacgcgctag ccggggccat
     2461 gatggggggg aggataatat atctcgaggc cgggagcggc gcccccaagc ctgtgccccc
     2521 ggaggccgtg gcggcctcca gaaagctcgt agacgccgcg ggctacgggg gcgaggtcct
     2581 ccttacggtc ggtggagggg ttaggactcc cgaggccgcg aggatgctag ccgaggcagg
     2641 ggctgatgtg ctagtaaccg gcactctggc cgaggagagc ccggggaagc tcgccgatgt
     2701 tgtggaggcc ttcaagagcg cctagtaatt agagctcaaa taaaaggaga tatatcatga
     2761 aattgaccat caataaaaac agcgcaaaat ggatgcagct tccacgggac gtgcttgtcg
     2821 ggcatggcgt acttgaggaa atcggagatg tttgcaggga cctgaaactg aaagggaatg
     2881 cgctgatagt taccggaaac actacccggg acgtcgcggg taaaagagtg agcacactcc
     2941 tggaaaacgc agggagcagc acagaaatgg tgcttacctg cagggcaacc atggaggaag
     3001 tcgataaaat aatgcaaaaa gcctccgaga ccggggctac ttttcttctc gggatcggaa
     3061 gcggcagatc cattgacctt gcaaaactcg cttccacaag gctcgaaatc ccctttatca
     3121 gtgtgccgac agcagcttct catgacggta tcgcgtcttc ccgcgcctca ataattgaca
     3181 acggaaaaaa tgcttccgta caggcccagg cccctattgc cgtagttgca gacaccgaaa
     3241 tcatctcggc ggctccgttc cggtttcttg tagccggctg tggagacatt atttccaatt
     3301 acacggcagt tctggactgg gagcttgcaa gcaggctccg aaacgagtat ttcggggaat
     3361 atgctgccgc tctctcccgt atggcagcaa gggtggtaat agaaaatgcc gattcgataa
     3421 aaccggaaca tgagacgtct gccaggcttg tggtaaaagc tctggtttcg aatggggttg
     3481 caatgagcat tgcaggctct tcaaggccgg cttcggggtc ggaacatatg ttcagccacg
     3541 cccttgacag gattgcccca aagcctgcgc tgcacggtga acaatgtgga gttggtacga
     3601 tcatgatgat gtacctgcac gggggaaact ggcaggagat ccgggacgcc ttaaaaaaga
     3661 tcggggctcc cacgaatgca gaagaactgg gcatagaaga tagatatata gttgaagccc
     3721 ttttacatgc acacagtatc cgtccggacc gatacacaat tctcggaaac gggcttactc
     3781 cctcggcagc cgagaaggtt gcaagaatca caaaggtcat aagttgaaga tataaggaaa
     3841 tagatggtac ccggggatcc tctagagtcg acctgcaggc atgcaagctt ggctgttttg
     3901 gcggatgaga gaagattttc agcctgatac agattaaatc agaacgcaga agcggtctga
     3961 taaaacagaa tttgcctggc ggcagtagcg cggtggtccc acctgacccc atgccgaact
     4021 cagaagtgaa acgccgtagc gccgatggta gtgtggggtc tccccatgcg agagtaggga
     4081 actgccaggc atcaaataaa acgaaaggct cagtcgaaag actgggcctt tcgttttatc
     4141 tgttgtttgt cggtgaacgc tctcctgagt aggacaaatc cgccgggagc ggatttgaac
     4201 gttgcgaagc aacggcccgg agggtggcgg gcaggacgcc cgccataaac tgccaggcat
     4261 caaattaagc agaaggccat cctgacggat ggcctttttg cgtttctaca aactcttttg
     4321 tttatttttc taaatacatt caaatatgta tccgctcatg agacaataac cctgataaat
     4381 gcttcaataa tattgaaaaa ggaagagtat gagtattcaa catttccgtg tcgcccttat
     4441 tccctttttt gcggcatttt gccttcctgt ttttgctcac ccagaaacgc tggtgaaagt
     4501 aaaagatgct gaagatcagt tgggtgcacg agtgggttac atcgaactgg atctcaacag
     4561 cggtaagatc cttgagagtt ttcgccccga agaacgtttt ccaatgatga gcacttttaa
     4621 agttctgcta tgtggcgcgg tattatcccg tgttgacgcc gggcaagagc aactcggtcg
     4681 ccgcatacac tattctcaga atgacttggt tgagtactca ccagtcacag aaaagcatct
     4741 tacggatggc atgacagtaa gagaattatg cagtgctgcc ataaccatga gtgataacac
     4801 tgcggccaac ttacttctga caacgatcgg aggaccgaag gagctaaccg cttttttgca
     4861 caacatgggg gatcatgtaa ctcgccttga tcgttgggaa ccggagctga atgaagccat
     4921 accaaacgac gagcgtgaca ccacgatgcc tgcagcaatg gcaacaacgt tgcgcaaact
     4981 attaactggc gaactactta ctctagcttc ccggcaacaa ttaatagact ggatggaggc
     5041 ggataaagtt gcaggaccac ttctgcgctc ggcccttccg gctggctggt ttattgctga
     5101 taaatctgga gccggtgagc gtgggtctcg cggtatcatt gcagcactgg ggccagatgg
     5161 taagccctcc cgtatcgtag ttatctacac gacggggagt caggcaacta tggatgaacg
     5221 aaatagacag atcgctgaga taggtgcctc actgattaag cattggtaac tgtcagacca
     5281 agtttactca tatatacttt agattgattt acgcgccctg tagcggcgca ttaagcgcgg
     5341 cgggtgtggt ggttacgcgc agcgtgaccg ctacacttgc cagcgcccta gcgcccgctc
     5401 ctttcgcttt cttcccttcc tttctcgcca cgttcgccgg ctttccccgt caagctctaa
     5461 atcgggggct ccctttaggg ttccgattta gtgctttacg gcacctcgac cccaaaaaac
     5521 ttgatttggg tgatggttca cgtagtgggc catcgccctg atagacggtt tttcgccctt
     5581 tgacgttgga gtccacgttc tttaatagtg gactcttgtt ccaaacttga acaacactca
     5641 accctatctc gggctattct tttgatttat aagggatttt gccgatttcg gcctattggt
     5701 taaaaaatga gctgatttaa caaaaattta acgcgaattt taacaaaata ttaacgttta
     5761 caatttaaaa ggatctaggt gaagatcctt tttgataatc tcatgaccaa aatcccttaa
     5821 cgtgagtttt cgttccactg agcgtcagac cccgtagaaa agatcaaagg atcttcttga
     5881 gatccttttt ttctgcgcgt aatctgctgc ttgcaaacaa aaaaaccacc gctaccagcg
     5941 gtggtttgtt tgccggatca agagctacca actctttttc cgaaggtaac tggcttcagc
     6001 agagcgcaga taccaaatac tgtccttcta gtgtagccgt agttaggcca ccacttcaag
     6061 aactctgtag caccgcctac atacctcgct ctgctaatcc tgttaccagt ggctgctgcc
     6121 agtggcgata agtcgtgtct taccgggttg gactcaagac gatagttacc ggataaggcg
     6181 cagcggtcgg gctgaacggg gggttcgtgc acacagccca gcttggagcg aacgacctac
     6241 accgaactga gatacctaca gcgtgagcta tgagaaagcg ccacgcttcc cgaagggaga
     6301 aaggcggaca ggtatccggt aagcggcagg gtcggaacag gagagcgcac gagggagctt
     6361 ccagggggaa acgcctggta tctttatagt cctgtcgggt ttcgccacct ctgacttgag
     6421 cgtcgatttt tgtgatgctc gtcagggggg cggagcctat ggaaaaacgc cagcaacgcg
     6481 gcctttttac ggttcctggc cttttgctgg ccttttgctc acatgttctt tcctgcgtta
     6541 tcccctgatt ctgtggataa ccgtattacc gcctttgagt gagctgatac cgctcgccgc
     6601 agccgaacga ccgagcgcag cgagtcagtg agcgaggaag cggaagagcg cctgatgcgg
     6661 tattttctcc ttacgcatct gtgcggtatt tcacaccgca tatggtgcac tctcagtaca
     6721 atctgctctg atgccgcata gttaagccag tatacactcc gctatcgcta cgtgactggg
     6781 tcatggctgc gccccgacac ccgccaacac ccgctgacgc gccctgacgg gcttgtctgc
     6841 tcccggcatc cgcttacaga caagctgtga ccgtctccgg gagctgcatg tgtcagaggt
     6901 tttcaccgtc atcaccgaaa cgcgcgaggc agcaaggaga tggcgcccaa cagtcccccg
     6961 gccacggggc ctgccaccat acccacgccg aaacaagcgc tcatgagccc gaagtggcga
     7021 gcccgatctt ccccatcggt gatgtcggcg atataggcgc cagcaaccgc acctgtggcg
     7081 ccggtgatgc cggccacgat gcgtccggcg tagaggatct gctcatgttt gacagcttat
     7141 catcgatgca taatgtgcct gtcaaatgga cgaagcaggg attctgcaaa ccctatgcta
     7201 ctccgtcaag ccgtcaattg tctgattcgt taccaattat gacaacttga cggctacatc
     7261 attcactttt tcttcacaac cggcacggaa ctcgctcggg ctggccccgg tgcatttttt
     7321 aaatacccgc gagaaataga gttgatcgtc aaaaccaaca ttgcgaccga cggtggcgat
     7381 aggcatccgg gtggtgctca aaagcagctt cgcctggctg atacgttggt cctcgcgcca
     7441 gcttaagacg ctaatcccta actgctggcg gaaaagatgt gacagacgcg acggcgacaa
     7501 gcaaacatgc tgtgcgacgc tggcgatatc aaaattgctg tctgccaggt gatcgctgat
     7561 gtactgacaa gcctcgcgta cccgattatc catcggtgga tggagcgact cgttaatcgc
     7621 ttccatgcgc cgcagtaaca attgctcaag cagatttatc gccagcagct ccgaatagcg
     7681 cccttcccct tgcccggcgt taatgatttg cccaaacagg tcgctgaaat gcggctggtg
     7741 cgcttcatcc gggcgaaaga accccgtatt ggcaaatatt gacggccagt taagccattc
     7801 atgccagtag gcgcgcggac gaaagtaaac ccactggtga taccattcgc gagcctccgg
     7861 atgacgaccg tagtgatgaa tctctcctgg cgggaacagc aaaatatcac ccggtcggca
     7921 aacaaattct cgtccctgat ttttcaccac cccctgaccg cgaatggtga gattgagaat
     7981 ataacctttc attcccagcg gtcggtcgat aaaaaaatcg agataaccgt tggcctcaat
     8041 cggcgttaaa cccgccacca gatgggcatt aaacgagtat cccggcagca ggggatcatt
     8101 ttgcgcttca gccatacttt tcatactccc gccattcaga gaagaaacca attgtccata
     8161 ttgcatcaga cattgccgtc actgcgtctt ttactggctc ttctcgctaa ccaaaccggt
     8221 aaccccgctt attaaaagca ttctgtaaca aagcgggacc aaagccatga caaaaacgcg
     8281 taacaaaagt gtctataatc acggcagaaa agtccacatt gattatttgc acggcgtcac
     8341 actttgctat gccatagcat ttttatccat aagattagcg gatcctac
//
