# Supplementary material for: Construction of an artificial biosynthetic pathway for hyperextended archaeal membrane lipids in the bacterium Escherichia coli
Source: Synth Biol (Oxf). 2020 Sep 30;5(1):ysaa018. doi: 10.1093/synbio/ysaa018 (PMC7680562; doi:10.1093/synbio/ysaa018)
Supplement: ysaa018_Supplementary_Data [file ysaa018_supplementary_data.zip › pBAD-C30ALB2.gb]

LOCUS       pBAD_C30ALB2            6426 bp    DNA     circular   UNK 07-Sep-2020
DEFINITION  Cloning vector pBAD-C30ALB2, complete sequence.
ACCESSION   pBAD_C30ALB2
VERSION     pBAD_C30ALB2
FEATURES             Location/Qualifiers
     promoter        1..29
		     /note="Ara_promoter"
     terminator      2134..2177
     terminator      2309..2336
     promoter        2377..2405
     CDS             2447..3307
		     /gene="AmpR"
     rep_origin      3366..3665
		     /note="f1_origin"
     rep_origin      3899..4518
		     /note="pBR322_origin"
     RBS             65..70
     CDS             77..763
		     /gene="PcrB"
     RBS             783..788
     CDS             795..1865
		     /gene="G1PDH"
ORIGIN
        1 ctgacgcttt ttatcgcaac tctctactgt ttctccatac ccgttttttt gggctagcga
       61 attcaagaag attattatgt acgatgtaac ggagtggaag catgtcttta aactcgatcc
      121 aaataaagat ttgcctgacg aacagctgga gattctttgc gaatcaggaa cggatgcggt
      181 cattatcgga ggaagcgatg gtgtgacaga ggataatgtc ctgcggatga tgtctaaggt
      241 aagacggttt ttggtgccgt gtgtcctaga ggtatcagcg attgaagcga ttgttcccgg
      301 ctttgactta tattttattc cgagtgtatt aaacagcaaa aacgcggatt ggattgtcgg
      361 aatgcaccag aaagccatga aggaatacgg agaactgatg tctatggaag aaatcgtggc
      421 ggagggctac tgcatcgcaa atccagattg caaagccgcg gcactgactg aagcggacgc
      481 cgatctgaat atggatgata ttgtcgccta tgcgcgtgtg tcggagctgc tgcaactgcc
      541 gattttttat ttagaataca gcggcgtgct tggagacata gaagctgtca agaaaacgaa
      601 ggctgtattg gaaacgtcca ccttgtttta cggcggcggc atcaaggatg cggaaacggc
      661 caagcagtac gcagagcatg cggacgtgat cgttgtaggc aatgcggtgt atgaagattt
      721 tgacagggct ttgaaaacag tagcggctgt gaaaggcgag taataattcg agctcaaata
      781 aaaggagata tatcatgaaa ttgaccatca ataaaaacag cgcaaaatgg atgcagcttc
      841 cacgggacgt gcttgtcggg catggcgtac ttgaggaaat cggagatgtt tgcagggacc
      901 tgaaactgaa agggaatgcg ctgatagtta ccggaaacac tacccgggac gtcgcgggta
      961 aaagagtgag cacactcctg gaaaacgcag ggagcagcac agaaatggtg cttacctgca
     1021 gggcaaccat ggaggaagtc gataaaataa tgcaaaaagc ctccgagacc ggggctactt
     1081 ttcttctcgg gatcggaagc ggcagatcca ttgaccttgc aaaactcgct tccacaaggc
     1141 tcgaaatccc ctttatcagt gtgccgacag cagcttctca tgacggtatc gcgtcttccc
     1201 gcgcctcaat aattgacaac ggaaaaaatg cttccgtaca ggcccaggcc cctattgccg
     1261 tagttgcaga caccgaaatc atctcggcgg ctccgttccg gtttcttgta gccggctgtg
     1321 gagacattat ttccaattac acggcagttc tggactggga gcttgcaagc aggctccgaa
     1381 acgagtattt cggggaatat gctgccgctc tctcccgtat ggcagcaagg gtggtaatag
     1441 aaaatgccga ttcgataaaa ccggaacatg agacgtctgc caggcttgtg gtaaaagctc
     1501 tggtttcgaa tggggttgca atgagcattg caggctcttc aaggccggct tcggggtcgg
     1561 aacatatgtt cagccacgcc cttgacagga ttgccccaaa gcctgcgctg cacggtgaac
     1621 aatgtggagt tggtacgatc atgatgatgt acctgcacgg gggaaactgg caggagatcc
     1681 gggacgcctt aaaaaagatc ggggctccca cgaatgcaga agaactgggc atagaagata
     1741 gatatatagt tgaagccctt ttacatgcac acagtatccg tccggaccga tacacaattc
     1801 tcggaaacgg gcttactccc tcggcagccg agaaggttgc aagaatcaca aaggtcataa
     1861 gttgaagata taaggaaata gatggtaccc ggggatcctc tagagtcgac ctgcaggcat
     1921 gcaagcttgg ctgttttggc ggatgagaga agattttcag cctgatacag attaaatcag
     1981 aacgcagaag cggtctgata aaacagaatt tgcctggcgg cagtagcgcg gtggtcccac
     2041 ctgaccccat gccgaactca gaagtgaaac gccgtagcgc cgatggtagt gtggggtctc
     2101 cccatgcgag agtagggaac tgccaggcat caaataaaac gaaaggctca gtcgaaagac
     2161 tgggcctttc gttttatctg ttgtttgtcg gtgaacgctc tcctgagtag gacaaatccg
     2221 ccgggagcgg atttgaacgt tgcgaagcaa cggcccggag ggtggcgggc aggacgcccg
     2281 ccataaactg ccaggcatca aattaagcag aaggccatcc tgacggatgg cctttttgcg
     2341 tttctacaaa ctcttttgtt tatttttcta aatacattca aatatgtatc cgctcatgag
     2401 acaataaccc tgataaatgc ttcaataata ttgaaaaagg aagagtatga gtattcaaca
     2461 tttccgtgtc gcccttattc ccttttttgc ggcattttgc cttcctgttt ttgctcaccc
     2521 agaaacgctg gtgaaagtaa aagatgctga agatcagttg ggtgcacgag tgggttacat
     2581 cgaactggat ctcaacagcg gtaagatcct tgagagtttt cgccccgaag aacgttttcc
     2641 aatgatgagc acttttaaag ttctgctatg tggcgcggta ttatcccgtg ttgacgccgg
     2701 gcaagagcaa ctcggtcgcc gcatacacta ttctcagaat gacttggttg agtactcacc
     2761 agtcacagaa aagcatctta cggatggcat gacagtaaga gaattatgca gtgctgccat
     2821 aaccatgagt gataacactg cggccaactt acttctgaca acgatcggag gaccgaagga
     2881 gctaaccgct tttttgcaca acatggggga tcatgtaact cgccttgatc gttgggaacc
     2941 ggagctgaat gaagccatac caaacgacga gcgtgacacc acgatgcctg cagcaatggc
     3001 aacaacgttg cgcaaactat taactggcga actacttact ctagcttccc ggcaacaatt
     3061 aatagactgg atggaggcgg ataaagttgc aggaccactt ctgcgctcgg cccttccggc
     3121 tggctggttt attgctgata aatctggagc cggtgagcgt gggtctcgcg gtatcattgc
     3181 agcactgggg ccagatggta agccctcccg tatcgtagtt atctacacga cggggagtca
     3241 ggcaactatg gatgaacgaa atagacagat cgctgagata ggtgcctcac tgattaagca
     3301 ttggtaactg tcagaccaag tttactcata tatactttag attgatttac gcgccctgta
     3361 gcggcgcatt aagcgcggcg ggtgtggtgg ttacgcgcag cgtgaccgct acacttgcca
     3421 gcgccctagc gcccgctcct ttcgctttct tcccttcctt tctcgccacg ttcgccggct
     3481 ttccccgtca agctctaaat cgggggctcc ctttagggtt ccgatttagt gctttacggc
     3541 acctcgaccc caaaaaactt gatttgggtg atggttcacg tagtgggcca tcgccctgat
     3601 agacggtttt tcgccctttg acgttggagt ccacgttctt taatagtgga ctcttgttcc
     3661 aaacttgaac aacactcaac cctatctcgg gctattcttt tgatttataa gggattttgc
     3721 cgatttcggc ctattggtta aaaaatgagc tgatttaaca aaaatttaac gcgaatttta
     3781 acaaaatatt aacgtttaca atttaaaagg atctaggtga agatcctttt tgataatctc
     3841 atgaccaaaa tcccttaacg tgagttttcg ttccactgag cgtcagaccc cgtagaaaag
     3901 atcaaaggat cttcttgaga tccttttttt ctgcgcgtaa tctgctgctt gcaaacaaaa
     3961 aaaccaccgc taccagcggt ggtttgtttg ccggatcaag agctaccaac tctttttccg
     4021 aaggtaactg gcttcagcag agcgcagata ccaaatactg tccttctagt gtagccgtag
     4081 ttaggccacc acttcaagaa ctctgtagca ccgcctacat acctcgctct gctaatcctg
     4141 ttaccagtgg ctgctgccag tggcgataag tcgtgtctta ccgggttgga ctcaagacga
     4201 tagttaccgg ataaggcgca gcggtcgggc tgaacggggg gttcgtgcac acagcccagc
     4261 ttggagcgaa cgacctacac cgaactgaga tacctacagc gtgagctatg agaaagcgcc
     4321 acgcttcccg aagggagaaa ggcggacagg tatccggtaa gcggcagggt cggaacagga
     4381 gagcgcacga gggagcttcc agggggaaac gcctggtatc tttatagtcc tgtcgggttt
     4441 cgccacctct gacttgagcg tcgatttttg tgatgctcgt caggggggcg gagcctatgg
     4501 aaaaacgcca gcaacgcggc ctttttacgg ttcctggcct tttgctggcc ttttgctcac
     4561 atgttctttc ctgcgttatc ccctgattct gtggataacc gtattaccgc ctttgagtga
     4621 gctgataccg ctcgccgcag ccgaacgacc gagcgcagcg agtcagtgag cgaggaagcg
     4681 gaagagcgcc tgatgcggta ttttctcctt acgcatctgt gcggtatttc acaccgcata
     4741 tggtgcactc tcagtacaat ctgctctgat gccgcatagt taagccagta tacactccgc
     4801 tatcgctacg tgactgggtc atggctgcgc cccgacaccc gccaacaccc gctgacgcgc
     4861 cctgacgggc ttgtctgctc ccggcatccg cttacagaca agctgtgacc gtctccggga
     4921 gctgcatgtg tcagaggttt tcaccgtcat caccgaaacg cgcgaggcag caaggagatg
     4981 gcgcccaaca gtcccccggc cacggggcct gccaccatac ccacgccgaa acaagcgctc
     5041 atgagcccga agtggcgagc ccgatcttcc ccatcggtga tgtcggcgat ataggcgcca
     5101 gcaaccgcac ctgtggcgcc ggtgatgccg gccacgatgc gtccggcgta gaggatctgc
     5161 tcatgtttga cagcttatca tcgatgcata atgtgcctgt caaatggacg aagcagggat
     5221 tctgcaaacc ctatgctact ccgtcaagcc gtcaattgtc tgattcgtta ccaattatga
     5281 caacttgacg gctacatcat tcactttttc ttcacaaccg gcacggaact cgctcgggct
     5341 ggccccggtg cattttttaa atacccgcga gaaatagagt tgatcgtcaa aaccaacatt
     5401 gcgaccgacg gtggcgatag gcatccgggt ggtgctcaaa agcagcttcg cctggctgat
     5461 acgttggtcc tcgcgccagc ttaagacgct aatccctaac tgctggcgga aaagatgtga
     5521 cagacgcgac ggcgacaagc aaacatgctg tgcgacgctg gcgatatcaa aattgctgtc
     5581 tgccaggtga tcgctgatgt actgacaagc ctcgcgtacc cgattatcca tcggtggatg
     5641 gagcgactcg ttaatcgctt ccatgcgccg cagtaacaat tgctcaagca gatttatcgc
     5701 cagcagctcc gaatagcgcc cttccccttg cccggcgtta atgatttgcc caaacaggtc
     5761 gctgaaatgc ggctggtgcg cttcatccgg gcgaaagaac cccgtattgg caaatattga
     5821 cggccagtta agccattcat gccagtaggc gcgcggacga aagtaaaccc actggtgata
     5881 ccattcgcga gcctccggat gacgaccgta gtgatgaatc tctcctggcg ggaacagcaa
     5941 aatatcaccc ggtcggcaaa caaattctcg tccctgattt ttcaccaccc cctgaccgcg
     6001 aatggtgaga ttgagaatat aacctttcat tcccagcggt cggtcgataa aaaaatcgag
     6061 ataaccgttg gcctcaatcg gcgttaaacc cgccaccaga tgggcattaa acgagtatcc
     6121 cggcagcagg ggatcatttt gcgcttcagc catacttttc atactcccgc cattcagaga
     6181 agaaaccaat tgtccatatt gcatcagaca ttgccgtcac tgcgtctttt actggctctt
     6241 ctcgctaacc aaaccggtaa ccccgcttat taaaagcatt ctgtaacaaa gcgggaccaa
     6301 agccatgaca aaaacgcgta acaaaagtgt ctataatcac ggcagaaaag tccacattga
     6361 ttatttgcac ggcgtcacac tttgctatgc catagcattt ttatccataa gattagcgga
     6421 tcctac
//
