# Supplementary material for: Construction of an artificial biosynthetic pathway for hyperextended archaeal membrane lipids in the bacterium Escherichia coli
Source: Synth Biol (Oxf). 2020 Sep 30;5(1):ysaa018. doi: 10.1093/synbio/ysaa018 (PMC7680562; doi:10.1093/synbio/ysaa018)
Supplement: ysaa018_Supplementary_Data [file ysaa018_supplementary_data.zip › pBAD-C30ALB3.gb]

LOCUS       pBAD_C30ALB3            7290 bp    DNA     circular   UNK 07-Sep-2020
DEFINITION  Cloning vector pBAD-C30ALB3, complete sequence.
ACCESSION   pBAD_C30ALB3
VERSION     pBAD_C30ALB3
FEATURES             Location/Qualifiers
     promoter        1..29
		     /note="Ara_promoter"
     RBS             1647..1652
     CDS             1659..2729
		     /gene="G1PDH"
     terminator      2998..3041
     terminator      3173..3200
     promoter        3241..3269
     CDS             3311..4171
		     /gene="AmpR"
     rep_origin      4230..4529
		     /note="f1_origin"
     rep_origin      4763..5382
		     /note="pBR322_origin"
     RBS             65..70
     CDS             77..922
		     /gene="HexPS"
     RBS             929..934
     CDS             941..1627
		     /gene="PcrB"

ORIGIN
        1 ctgacgcttt ttatcgcaac tctctactgt ttctccatac ccgttttttt gggctagcga
       61 attcaggaga aatataatga gtattataga gttctggtta gaggctaaag ctactattga
      121 ccgtttaata gagcagtttc taaactcaaa tagggattgg gatctagttg atataagtag
      181 ttatattctt aaagatggta aacgatttag gggaacttta aacatgttct tcactgtcgc
      241 tttaggagga gacattaaag attcttatgg aggggcttta gctattgaaa ttctccattc
      301 tgcttcctta gctttggatg atatagttga tctcgacgcg actaggagag gtgataaggc
      361 tgcatgggtt gtatatggaa atagaaaagt aatttttata acgaattatc ttattcctac
      421 agctctaagg ataattcaga cttcttatgg tgacgatgct ttaaatacta gtattgagtt
      481 atggaaagac acctcagtgg gtgctctaag ggatatgtat gataatagtg attatatacg
      541 aacaattgaa ttaaaaaccg gtagtttatt taagctctct acggtactat cagcctacgc
      601 ttctaaacac tataatacga aacaacagat gctggatgta ggcaagtatt tagggataat
      661 ctatcaagta atagacgatt ttgttgacta taaaactaag aaagtagagg agatagatgg
      721 tagtgcaaag caattgttta aatattatcg agaaggaaag ttagaagaat atgttaggtc
      781 agtatattta gaatataagc aaaaatatga tgagttaata agtaatattc ccttccaatc
      841 taaatatctt agtgagataa ggtcactccc agagttctta gctaacgggc ttctaaagga
      901 ggctaacata gataagattt aataattcaa gaagattatt atgtacgatg taacggagtg
      961 gaagcatgtc tttaaactcg atccaaataa agatttgcct gacgaacagc tggagattct
     1021 ttgcgaatca ggaacggatg cggtcattat cggaggaagc gatggtgtga cagaggataa
     1081 tgtcctgcgg atgatgtcta aggtaagacg gtttttggtg ccgtgtgtcc tagaggtatc
     1141 agcgattgaa gcgattgttc ccggctttga cttatatttt attccgagtg tattaaacag
     1201 caaaaacgcg gattggattg tcggaatgca ccagaaagcc atgaaggaat acggagaact
     1261 gatgtctatg gaagaaatcg tggcggaggg ctactgcatc gcaaatccag attgcaaagc
     1321 cgcggcactg actgaagcgg acgccgatct gaatatggat gatattgtcg cctatgcgcg
     1381 tgtgtcggag ctgctgcaac tgccgatttt ttatttagaa tacagcggcg tgcttggaga
     1441 catagaagct gtcaagaaaa cgaaggctgt attggaaacg tccaccttgt tttacggcgg
     1501 cggcatcaag gatgcggaaa cggccaagca gtacgcagag catgcggacg tgatcgttgt
     1561 aggcaatgcg gtgtatgaag attttgacag ggctttgaaa acagtagcgg ctgtgaaagg
     1621 cgagtaataa ttcgagctca aataaaagga gatatatcat gaaattgacc atcaataaaa
     1681 acagcgcaaa atggatgcag cttccacggg acgtgcttgt cgggcatggc gtacttgagg
     1741 aaatcggaga tgtttgcagg gacctgaaac tgaaagggaa tgcgctgata gttaccggaa
     1801 acactacccg ggacgtcgcg ggtaaaagag tgagcacact cctggaaaac gcagggagca
     1861 gcacagaaat ggtgcttacc tgcagggcaa ccatggagga agtcgataaa ataatgcaaa
     1921 aagcctccga gaccggggct acttttcttc tcgggatcgg aagcggcaga tccattgacc
     1981 ttgcaaaact cgcttccaca aggctcgaaa tcccctttat cagtgtgccg acagcagctt
     2041 ctcatgacgg tatcgcgtct tcccgcgcct caataattga caacggaaaa aatgcttccg
     2101 tacaggccca ggcccctatt gccgtagttg cagacaccga aatcatctcg gcggctccgt
     2161 tccggtttct tgtagccggc tgtggagaca ttatttccaa ttacacggca gttctggact
     2221 gggagcttgc aagcaggctc cgaaacgagt atttcgggga atatgctgcc gctctctccc
     2281 gtatggcagc aagggtggta atagaaaatg ccgattcgat aaaaccggaa catgagacgt
     2341 ctgccaggct tgtggtaaaa gctctggttt cgaatggggt tgcaatgagc attgcaggct
     2401 cttcaaggcc ggcttcgggg tcggaacata tgttcagcca cgcccttgac aggattgccc
     2461 caaagcctgc gctgcacggt gaacaatgtg gagttggtac gatcatgatg atgtacctgc
     2521 acgggggaaa ctggcaggag atccgggacg ccttaaaaaa gatcggggct cccacgaatg
     2581 cagaagaact gggcatagaa gatagatata tagttgaagc ccttttacat gcacacagta
     2641 tccgtccgga ccgatacaca attctcggaa acgggcttac tccctcggca gccgagaagg
     2701 ttgcaagaat cacaaaggtc ataagttgaa gatataagga aatagatggt acccggggat
     2761 cctctagagt cgacctgcag gcatgcaagc ttggctgttt tggcggatga gagaagattt
     2821 tcagcctgat acagattaaa tcagaacgca gaagcggtct gataaaacag aatttgcctg
     2881 gcggcagtag cgcggtggtc ccacctgacc ccatgccgaa ctcagaagtg aaacgccgta
     2941 gcgccgatgg tagtgtgggg tctccccatg cgagagtagg gaactgccag gcatcaaata
     3001 aaacgaaagg ctcagtcgaa agactgggcc tttcgtttta tctgttgttt gtcggtgaac
     3061 gctctcctga gtaggacaaa tccgccggga gcggatttga acgttgcgaa gcaacggccc
     3121 ggagggtggc gggcaggacg cccgccataa actgccaggc atcaaattaa gcagaaggcc
     3181 atcctgacgg atggcctttt tgcgtttcta caaactcttt tgtttatttt tctaaataca
     3241 ttcaaatatg tatccgctca tgagacaata accctgataa atgcttcaat aatattgaaa
     3301 aaggaagagt atgagtattc aacatttccg tgtcgccctt attccctttt ttgcggcatt
     3361 ttgccttcct gtttttgctc acccagaaac gctggtgaaa gtaaaagatg ctgaagatca
     3421 gttgggtgca cgagtgggtt acatcgaact ggatctcaac agcggtaaga tccttgagag
     3481 ttttcgcccc gaagaacgtt ttccaatgat gagcactttt aaagttctgc tatgtggcgc
     3541 ggtattatcc cgtgttgacg ccgggcaaga gcaactcggt cgccgcatac actattctca
     3601 gaatgacttg gttgagtact caccagtcac agaaaagcat cttacggatg gcatgacagt
     3661 aagagaatta tgcagtgctg ccataaccat gagtgataac actgcggcca acttacttct
     3721 gacaacgatc ggaggaccga aggagctaac cgcttttttg cacaacatgg gggatcatgt
     3781 aactcgcctt gatcgttggg aaccggagct gaatgaagcc ataccaaacg acgagcgtga
     3841 caccacgatg cctgcagcaa tggcaacaac gttgcgcaaa ctattaactg gcgaactact
     3901 tactctagct tcccggcaac aattaataga ctggatggag gcggataaag ttgcaggacc
     3961 acttctgcgc tcggcccttc cggctggctg gtttattgct gataaatctg gagccggtga
     4021 gcgtgggtct cgcggtatca ttgcagcact ggggccagat ggtaagccct cccgtatcgt
     4081 agttatctac acgacgggga gtcaggcaac tatggatgaa cgaaatagac agatcgctga
     4141 gataggtgcc tcactgatta agcattggta actgtcagac caagtttact catatatact
     4201 ttagattgat ttacgcgccc tgtagcggcg cattaagcgc ggcgggtgtg gtggttacgc
     4261 gcagcgtgac cgctacactt gccagcgccc tagcgcccgc tcctttcgct ttcttccctt
     4321 cctttctcgc cacgttcgcc ggctttcccc gtcaagctct aaatcggggg ctccctttag
     4381 ggttccgatt tagtgcttta cggcacctcg accccaaaaa acttgatttg ggtgatggtt
     4441 cacgtagtgg gccatcgccc tgatagacgg tttttcgccc tttgacgttg gagtccacgt
     4501 tctttaatag tggactcttg ttccaaactt gaacaacact caaccctatc tcgggctatt
     4561 cttttgattt ataagggatt ttgccgattt cggcctattg gttaaaaaat gagctgattt
     4621 aacaaaaatt taacgcgaat tttaacaaaa tattaacgtt tacaatttaa aaggatctag
     4681 gtgaagatcc tttttgataa tctcatgacc aaaatccctt aacgtgagtt ttcgttccac
     4741 tgagcgtcag accccgtaga aaagatcaaa ggatcttctt gagatccttt ttttctgcgc
     4801 gtaatctgct gcttgcaaac aaaaaaacca ccgctaccag cggtggtttg tttgccggat
     4861 caagagctac caactctttt tccgaaggta actggcttca gcagagcgca gataccaaat
     4921 actgtccttc tagtgtagcc gtagttaggc caccacttca agaactctgt agcaccgcct
     4981 acatacctcg ctctgctaat cctgttacca gtggctgctg ccagtggcga taagtcgtgt
     5041 cttaccgggt tggactcaag acgatagtta ccggataagg cgcagcggtc gggctgaacg
     5101 gggggttcgt gcacacagcc cagcttggag cgaacgacct acaccgaact gagataccta
     5161 cagcgtgagc tatgagaaag cgccacgctt cccgaaggga gaaaggcgga caggtatccg
     5221 gtaagcggca gggtcggaac aggagagcgc acgagggagc ttccaggggg aaacgcctgg
     5281 tatctttata gtcctgtcgg gtttcgccac ctctgacttg agcgtcgatt tttgtgatgc
     5341 tcgtcagggg ggcggagcct atggaaaaac gccagcaacg cggccttttt acggttcctg
     5401 gccttttgct ggccttttgc tcacatgttc tttcctgcgt tatcccctga ttctgtggat
     5461 aaccgtatta ccgcctttga gtgagctgat accgctcgcc gcagccgaac gaccgagcgc
     5521 agcgagtcag tgagcgagga agcggaagag cgcctgatgc ggtattttct ccttacgcat
     5581 ctgtgcggta tttcacaccg catatggtgc actctcagta caatctgctc tgatgccgca
     5641 tagttaagcc agtatacact ccgctatcgc tacgtgactg ggtcatggct gcgccccgac
     5701 acccgccaac acccgctgac gcgccctgac gggcttgtct gctcccggca tccgcttaca
     5761 gacaagctgt gaccgtctcc gggagctgca tgtgtcagag gttttcaccg tcatcaccga
     5821 aacgcgcgag gcagcaagga gatggcgccc aacagtcccc cggccacggg gcctgccacc
     5881 atacccacgc cgaaacaagc gctcatgagc ccgaagtggc gagcccgatc ttccccatcg
     5941 gtgatgtcgg cgatataggc gccagcaacc gcacctgtgg cgccggtgat gccggccacg
     6001 atgcgtccgg cgtagaggat ctgctcatgt ttgacagctt atcatcgatg cataatgtgc
     6061 ctgtcaaatg gacgaagcag ggattctgca aaccctatgc tactccgtca agccgtcaat
     6121 tgtctgattc gttaccaatt atgacaactt gacggctaca tcattcactt tttcttcaca
     6181 accggcacgg aactcgctcg ggctggcccc ggtgcatttt ttaaataccc gcgagaaata
     6241 gagttgatcg tcaaaaccaa cattgcgacc gacggtggcg ataggcatcc gggtggtgct
     6301 caaaagcagc ttcgcctggc tgatacgttg gtcctcgcgc cagcttaaga cgctaatccc
     6361 taactgctgg cggaaaagat gtgacagacg cgacggcgac aagcaaacat gctgtgcgac
     6421 gctggcgata tcaaaattgc tgtctgccag gtgatcgctg atgtactgac aagcctcgcg
     6481 tacccgatta tccatcggtg gatggagcga ctcgttaatc gcttccatgc gccgcagtaa
     6541 caattgctca agcagattta tcgccagcag ctccgaatag cgcccttccc cttgcccggc
     6601 gttaatgatt tgcccaaaca ggtcgctgaa atgcggctgg tgcgcttcat ccgggcgaaa
     6661 gaaccccgta ttggcaaata ttgacggcca gttaagccat tcatgccagt aggcgcgcgg
     6721 acgaaagtaa acccactggt gataccattc gcgagcctcc ggatgacgac cgtagtgatg
     6781 aatctctcct ggcgggaaca gcaaaatatc acccggtcgg caaacaaatt ctcgtccctg
     6841 atttttcacc accccctgac cgcgaatggt gagattgaga atataacctt tcattcccag
     6901 cggtcggtcg ataaaaaaat cgagataacc gttggcctca atcggcgtta aacccgccac
     6961 cagatgggca ttaaacgagt atcccggcag caggggatca ttttgcgctt cagccatact
     7021 tttcatactc ccgccattca gagaagaaac caattgtcca tattgcatca gacattgccg
     7081 tcactgcgtc ttttactggc tcttctcgct aaccaaaccg gtaaccccgc ttattaaaag
     7141 cattctgtaa caaagcggga ccaaagccat gacaaaaacg cgtaacaaaa gtgtctataa
     7201 tcacggcaga aaagtccaca ttgattattt gcacggcgtc acactttgct atgccatagc
     7261 atttttatcc ataagattag cggatcctac
//
