# Supplementary material for: Construction of an artificial biosynthetic pathway for hyperextended archaeal membrane lipids in the bacterium Escherichia coli
Source: Synth Biol (Oxf). 2020 Sep 30;5(1):ysaa018. doi: 10.1093/synbio/ysaa018 (PMC7680562; doi:10.1093/synbio/ysaa018)
Supplement: ysaa018_Supplementary_Data [file ysaa018_supplementary_data.zip › pBAD-C30ALB5.gb]

LOCUS       pBAD_C30ALB5            9174 bp    DNA     circular   UNK 07-Sep-2020
DEFINITION  Cloning vector pBAD-C30ALB5, complete sequence.
ACCESSION   pBAD_C30ALB5
VERSION     pBAD_C30ALB5 
FEATURES             Location/Qualifiers
     promoter        1..29
		     /note="Ara_promoter"
     RBS             1949..1954
     CDS             1961..2806
		     /gene="HexPS"
     RBS             2813..2818
     CDS             2825..3511
		     /gene="PcrB"
     RBS             3531..3536
     CDS             3543..4613
		     /gene="G1PDH"
     terminator      4882..4925
     terminator      5057..5084
     promoter        5125..5153
     CDS             5195..6055
		     /gene="AmpR"
     RBS             65..70
     rep_origin      6114..6413
		     /note="f1_origin"
     rep_origin      6647..7266
		     /note="pBR322_origin"
     CDS             77..925
		     /gene="DGFGPS"
     RBS             932..937
     CDS             944..1942
		     /gene="GFPS"
ORIGIN
        1 ctgacgcttt ttatcgcaac tctctactgt ttctccatac ccgttttttt gggctagcga
       61 attcaagaag atataaatga aggctgctat cgagataact aggccggtaa actcgctaat
      121 ggtcagtctt gcaataatcc tttcattagg tatagcctca aggtggtcgt tccaagggtt
      181 cacacccata gatctaatgg cggtagtggt tgcaggctac tgcctctcct cggtcgccat
      241 gatcaccaac gacataatag atctcgagat agacaggata aacgcgcccc acaggccact
      301 tcctgctggt aaggtttcca ctgtagaagc gaccatatta tcgatattct tggctgctct
      361 aggattccta gcagcaatct ctgtagattt aatcacaaca gcattctacc taggaggcct
      421 agcactttcc ctcctgtata atactctact caagaggaca ggcctcccgg gaaacatagt
      481 ggtggccgcc cttgtatcag cacctttcat gtacgcttca ctagaggccg gcggcctagg
      541 agggccgatg tccgtgttct cgacaatggt tttcttagca gtgctgggga gggaggtggc
      601 gaaaggggtg ccagacgttg agggagacaa ggctgctggt gtaaggactg tggccgtggt
      661 gttcggtaag aagaccgcgg cagctgtagc ctcagccctc tacctagcct cggcggccct
      721 cggctacata cccctgatct acggctacgt cgatcctctc atatacaccc cattcatact
      781 cctgttaacg ctacttgttc tgagagaagc tttgcttata gtaaagcggc cgactaggga
      841 gaatgtcctg gcccacaaga atagggttct aggttatatg cttataggcc tgatagcctt
      901 cgccctgggt accctcggga tttaataatt aaaggagtaa tatatgaagt gggatagact
      961 gtttgaagcc tcgtcgagat actcgatgct catagaccac tatataatgg attttatgag
     1021 cataactcct gacaggctta gcggggcatc gctacacctc attaaggccg gcgggaagag
     1081 gctcagaccc ctgataacac tcttgacggc gaggatgctg gggggtctag aggctgaggc
     1141 ccgtgcaatc cctcttgcag catctataga gacggcccac acgttttcgc ttatacacga
     1201 tgacatcatg gatagggatg aggtgaggag gggcgtcccc acaacccatg tagtctacgg
     1261 cgatgactgg gctatactgg ctggcgacac gctgcacgcg gcggccttca agatgatagc
     1321 cgattctagg gagtggggga tgagccatga acaggcctac cgggccttca aagttctttc
     1381 tgaggctgct atacagatat ccaggggtca ggcgtacgac atgctcttcg aggagacctg
     1441 ggatgttgat gtagccgact acctcaacat ggtcaggctc aagactggcg ctctcataga
     1501 ggcggcggcg cgcataggag ccgtcgctgc gggggctggc agcgagattg agaagatgat
     1561 gggtgaggtg ggtatgaacg ctggcatcgc cttccagata agggatgaca tactgggcgt
     1621 tataggtgat ccaaaggtta ctggcaagcc tgtttacaac gacttgagga gggggaagaa
     1681 gacgctgctg gtgatatacg ctgtcaagaa ggcgggtcgg agggagatcg tcgaccttat
     1741 tgggcccaag gcgagtgagg atgatttgaa gagggcggca tcgataatag tggactcggg
     1801 tgccctcgac tacgcggagt ccagggctag gttctatgtt gaaagggcta gggacatact
     1861 atccagggtg ccggcagttg acgcggagtc gaaggagctt ctcaaccttc ttctagacta
     1921 tattgtggag agggagaagt aataattcag gagaaatata atgagtatta tagagttctg
     1981 gttagaggct aaagctacta ttgaccgttt aatagagcag tttctaaact caaataggga
     2041 ttgggatcta gttgatataa gtagttatat tcttaaagat ggtaaacgat ttaggggaac
     2101 tttaaacatg ttcttcactg tcgctttagg aggagacatt aaagattctt atggaggggc
     2161 tttagctatt gaaattctcc attctgcttc cttagctttg gatgatatag ttgatctcga
     2221 cgcgactagg agaggtgata aggctgcatg ggttgtatat ggaaatagaa aagtaatttt
     2281 tataacgaat tatcttattc ctacagctct aaggataatt cagacttctt atggtgacga
     2341 tgctttaaat actagtattg agttatggaa agacacctca gtgggtgctc taagggatat
     2401 gtatgataat agtgattata tacgaacaat tgaattaaaa accggtagtt tatttaagct
     2461 ctctacggta ctatcagcct acgcttctaa acactataat acgaaacaac agatgctgga
     2521 tgtaggcaag tatttaggga taatctatca agtaatagac gattttgttg actataaaac
     2581 taagaaagta gaggagatag atggtagtgc aaagcaattg tttaaatatt atcgagaagg
     2641 aaagttagaa gaatatgtta ggtcagtata tttagaatat aagcaaaaat atgatgagtt
     2701 aataagtaat attcccttcc aatctaaata tcttagtgag ataaggtcac tcccagagtt
     2761 cttagctaac gggcttctaa aggaggctaa catagataag atttaataat tcaagaagat
     2821 tattatgtac gatgtaacgg agtggaagca tgtctttaaa ctcgatccaa ataaagattt
     2881 gcctgacgaa cagctggaga ttctttgcga atcaggaacg gatgcggtca ttatcggagg
     2941 aagcgatggt gtgacagagg ataatgtcct gcggatgatg tctaaggtaa gacggttttt
     3001 ggtgccgtgt gtcctagagg tatcagcgat tgaagcgatt gttcccggct ttgacttata
     3061 ttttattccg agtgtattaa acagcaaaaa cgcggattgg attgtcggaa tgcaccagaa
     3121 agccatgaag gaatacggag aactgatgtc tatggaagaa atcgtggcgg agggctactg
     3181 catcgcaaat ccagattgca aagccgcggc actgactgaa gcggacgccg atctgaatat
     3241 ggatgatatt gtcgcctatg cgcgtgtgtc ggagctgctg caactgccga ttttttattt
     3301 agaatacagc ggcgtgcttg gagacataga agctgtcaag aaaacgaagg ctgtattgga
     3361 aacgtccacc ttgttttacg gcggcggcat caaggatgcg gaaacggcca agcagtacgc
     3421 agagcatgcg gacgtgatcg ttgtaggcaa tgcggtgtat gaagattttg acagggcttt
     3481 gaaaacagta gcggctgtga aaggcgagta ataattcgag ctcaaataaa aggagatata
     3541 tcatgaaatt gaccatcaat aaaaacagcg caaaatggat gcagcttcca cgggacgtgc
     3601 ttgtcgggca tggcgtactt gaggaaatcg gagatgtttg cagggacctg aaactgaaag
     3661 ggaatgcgct gatagttacc ggaaacacta cccgggacgt cgcgggtaaa agagtgagca
     3721 cactcctgga aaacgcaggg agcagcacag aaatggtgct tacctgcagg gcaaccatgg
     3781 aggaagtcga taaaataatg caaaaagcct ccgagaccgg ggctactttt cttctcggga
     3841 tcggaagcgg cagatccatt gaccttgcaa aactcgcttc cacaaggctc gaaatcccct
     3901 ttatcagtgt gccgacagca gcttctcatg acggtatcgc gtcttcccgc gcctcaataa
     3961 ttgacaacgg aaaaaatgct tccgtacagg cccaggcccc tattgccgta gttgcagaca
     4021 ccgaaatcat ctcggcggct ccgttccggt ttcttgtagc cggctgtgga gacattattt
     4081 ccaattacac ggcagttctg gactgggagc ttgcaagcag gctccgaaac gagtatttcg
     4141 gggaatatgc tgccgctctc tcccgtatgg cagcaagggt ggtaatagaa aatgccgatt
     4201 cgataaaacc ggaacatgag acgtctgcca ggcttgtggt aaaagctctg gtttcgaatg
     4261 gggttgcaat gagcattgca ggctcttcaa ggccggcttc ggggtcggaa catatgttca
     4321 gccacgccct tgacaggatt gccccaaagc ctgcgctgca cggtgaacaa tgtggagttg
     4381 gtacgatcat gatgatgtac ctgcacgggg gaaactggca ggagatccgg gacgccttaa
     4441 aaaagatcgg ggctcccacg aatgcagaag aactgggcat agaagataga tatatagttg
     4501 aagccctttt acatgcacac agtatccgtc cggaccgata cacaattctc ggaaacgggc
     4561 ttactccctc ggcagccgag aaggttgcaa gaatcacaaa ggtcataagt tgaagatata
     4621 aggaaataga tggtacccgg ggatcctcta gagtcgacct gcaggcatgc aagcttggct
     4681 gttttggcgg atgagagaag attttcagcc tgatacagat taaatcagaa cgcagaagcg
     4741 gtctgataaa acagaatttg cctggcggca gtagcgcggt ggtcccacct gaccccatgc
     4801 cgaactcaga agtgaaacgc cgtagcgccg atggtagtgt ggggtctccc catgcgagag
     4861 tagggaactg ccaggcatca aataaaacga aaggctcagt cgaaagactg ggcctttcgt
     4921 tttatctgtt gtttgtcggt gaacgctctc ctgagtagga caaatccgcc gggagcggat
     4981 ttgaacgttg cgaagcaacg gcccggaggg tggcgggcag gacgcccgcc ataaactgcc
     5041 aggcatcaaa ttaagcagaa ggccatcctg acggatggcc tttttgcgtt tctacaaact
     5101 cttttgttta tttttctaaa tacattcaaa tatgtatccg ctcatgagac aataaccctg
     5161 ataaatgctt caataatatt gaaaaaggaa gagtatgagt attcaacatt tccgtgtcgc
     5221 ccttattccc ttttttgcgg cattttgcct tcctgttttt gctcacccag aaacgctggt
     5281 gaaagtaaaa gatgctgaag atcagttggg tgcacgagtg ggttacatcg aactggatct
     5341 caacagcggt aagatccttg agagttttcg ccccgaagaa cgttttccaa tgatgagcac
     5401 ttttaaagtt ctgctatgtg gcgcggtatt atcccgtgtt gacgccgggc aagagcaact
     5461 cggtcgccgc atacactatt ctcagaatga cttggttgag tactcaccag tcacagaaaa
     5521 gcatcttacg gatggcatga cagtaagaga attatgcagt gctgccataa ccatgagtga
     5581 taacactgcg gccaacttac ttctgacaac gatcggagga ccgaaggagc taaccgcttt
     5641 tttgcacaac atgggggatc atgtaactcg ccttgatcgt tgggaaccgg agctgaatga
     5701 agccatacca aacgacgagc gtgacaccac gatgcctgca gcaatggcaa caacgttgcg
     5761 caaactatta actggcgaac tacttactct agcttcccgg caacaattaa tagactggat
     5821 ggaggcggat aaagttgcag gaccacttct gcgctcggcc cttccggctg gctggtttat
     5881 tgctgataaa tctggagccg gtgagcgtgg gtctcgcggt atcattgcag cactggggcc
     5941 agatggtaag ccctcccgta tcgtagttat ctacacgacg gggagtcagg caactatgga
     6001 tgaacgaaat agacagatcg ctgagatagg tgcctcactg attaagcatt ggtaactgtc
     6061 agaccaagtt tactcatata tactttagat tgatttacgc gccctgtagc ggcgcattaa
     6121 gcgcggcggg tgtggtggtt acgcgcagcg tgaccgctac acttgccagc gccctagcgc
     6181 ccgctccttt cgctttcttc ccttcctttc tcgccacgtt cgccggcttt ccccgtcaag
     6241 ctctaaatcg ggggctccct ttagggttcc gatttagtgc tttacggcac ctcgacccca
     6301 aaaaacttga tttgggtgat ggttcacgta gtgggccatc gccctgatag acggtttttc
     6361 gccctttgac gttggagtcc acgttcttta atagtggact cttgttccaa acttgaacaa
     6421 cactcaaccc tatctcgggc tattcttttg atttataagg gattttgccg atttcggcct
     6481 attggttaaa aaatgagctg atttaacaaa aatttaacgc gaattttaac aaaatattaa
     6541 cgtttacaat ttaaaaggat ctaggtgaag atcctttttg ataatctcat gaccaaaatc
     6601 ccttaacgtg agttttcgtt ccactgagcg tcagaccccg tagaaaagat caaaggatct
     6661 tcttgagatc ctttttttct gcgcgtaatc tgctgcttgc aaacaaaaaa accaccgcta
     6721 ccagcggtgg tttgtttgcc ggatcaagag ctaccaactc tttttccgaa ggtaactggc
     6781 ttcagcagag cgcagatacc aaatactgtc cttctagtgt agccgtagtt aggccaccac
     6841 ttcaagaact ctgtagcacc gcctacatac ctcgctctgc taatcctgtt accagtggct
     6901 gctgccagtg gcgataagtc gtgtcttacc gggttggact caagacgata gttaccggat
     6961 aaggcgcagc ggtcgggctg aacggggggt tcgtgcacac agcccagctt ggagcgaacg
     7021 acctacaccg aactgagata cctacagcgt gagctatgag aaagcgccac gcttcccgaa
     7081 gggagaaagg cggacaggta tccggtaagc ggcagggtcg gaacaggaga gcgcacgagg
     7141 gagcttccag ggggaaacgc ctggtatctt tatagtcctg tcgggtttcg ccacctctga
     7201 cttgagcgtc gatttttgtg atgctcgtca ggggggcgga gcctatggaa aaacgccagc
     7261 aacgcggcct ttttacggtt cctggccttt tgctggcctt ttgctcacat gttctttcct
     7321 gcgttatccc ctgattctgt ggataaccgt attaccgcct ttgagtgagc tgataccgct
     7381 cgccgcagcc gaacgaccga gcgcagcgag tcagtgagcg aggaagcgga agagcgcctg
     7441 atgcggtatt ttctccttac gcatctgtgc ggtatttcac accgcatatg gtgcactctc
     7501 agtacaatct gctctgatgc cgcatagtta agccagtata cactccgcta tcgctacgtg
     7561 actgggtcat ggctgcgccc cgacacccgc caacacccgc tgacgcgccc tgacgggctt
     7621 gtctgctccc ggcatccgct tacagacaag ctgtgaccgt ctccgggagc tgcatgtgtc
     7681 agaggttttc accgtcatca ccgaaacgcg cgaggcagca aggagatggc gcccaacagt
     7741 cccccggcca cggggcctgc caccataccc acgccgaaac aagcgctcat gagcccgaag
     7801 tggcgagccc gatcttcccc atcggtgatg tcggcgatat aggcgccagc aaccgcacct
     7861 gtggcgccgg tgatgccggc cacgatgcgt ccggcgtaga ggatctgctc atgtttgaca
     7921 gcttatcatc gatgcataat gtgcctgtca aatggacgaa gcagggattc tgcaaaccct
     7981 atgctactcc gtcaagccgt caattgtctg attcgttacc aattatgaca acttgacggc
     8041 tacatcattc actttttctt cacaaccggc acggaactcg ctcgggctgg ccccggtgca
     8101 ttttttaaat acccgcgaga aatagagttg atcgtcaaaa ccaacattgc gaccgacggt
     8161 ggcgataggc atccgggtgg tgctcaaaag cagcttcgcc tggctgatac gttggtcctc
     8221 gcgccagctt aagacgctaa tccctaactg ctggcggaaa agatgtgaca gacgcgacgg
     8281 cgacaagcaa acatgctgtg cgacgctggc gatatcaaaa ttgctgtctg ccaggtgatc
     8341 gctgatgtac tgacaagcct cgcgtacccg attatccatc ggtggatgga gcgactcgtt
     8401 aatcgcttcc atgcgccgca gtaacaattg ctcaagcaga tttatcgcca gcagctccga
     8461 atagcgccct tccccttgcc cggcgttaat gatttgccca aacaggtcgc tgaaatgcgg
     8521 ctggtgcgct tcatccgggc gaaagaaccc cgtattggca aatattgacg gccagttaag
     8581 ccattcatgc cagtaggcgc gcggacgaaa gtaaacccac tggtgatacc attcgcgagc
     8641 ctccggatga cgaccgtagt gatgaatctc tcctggcggg aacagcaaaa tatcacccgg
     8701 tcggcaaaca aattctcgtc cctgattttt caccaccccc tgaccgcgaa tggtgagatt
     8761 gagaatataa cctttcattc ccagcggtcg gtcgataaaa aaatcgagat aaccgttggc
     8821 ctcaatcggc gttaaacccg ccaccagatg ggcattaaac gagtatcccg gcagcagggg
     8881 atcattttgc gcttcagcca tacttttcat actcccgcca ttcagagaag aaaccaattg
     8941 tccatattgc atcagacatt gccgtcactg cgtcttttac tggctcttct cgctaaccaa
     9001 accggtaacc ccgcttatta aaagcattct gtaacaaagc gggaccaaag ccatgacaaa
     9061 aacgcgtaac aaaagtgtct ataatcacgg cagaaaagtc cacattgatt atttgcacgg
     9121 cgtcacactt tgctatgcca tagcattttt atccataaga ttagcggatc ctac
//
