# Supplementary material for: Construction of an artificial biosynthetic pathway for hyperextended archaeal membrane lipids in the bacterium Escherichia coli
Source: Synth Biol (Oxf). 2020 Sep 30;5(1):ysaa018. doi: 10.1093/synbio/ysaa018 (PMC7680562; doi:10.1093/synbio/ysaa018)
Supplement: ysaa018_Supplementary_Data [file ysaa018_supplementary_data.zip › pBAD-MA3686.gb]

LOCUS       pBAD_MA3686              5721 bp    DNA     circular   UNK 07-Sep-2020
DEFINITION  Cloning vector pBAD-MA3686, complete sequence.
ACCESSION   pBAD_MA3686
VERSION     pBAD_MA3686  
FEATURES             Location/Qualifiers
     promoter        1..29
		     /note="Ara_promoter"
     terminator      1604..1631
     promoter        1672..1700
     CDS             1742..2602
 		     /gene="AmpR"
     rep_origin      2661..2960
		     /note="f1_origin"
     rep_origin      3194..3813
 		     /note="pBR322_origin"
     RBS             78..83
     CDS             90..1160
  		     /gene="G1PDH"
     terminator      1429..1472

ORIGIN
        1 ctgacgcttt ttatcgcaac tctctactgt ttctccatac ccgttttttt gggctagcga
       61 attcgagctc aaataaaagg agatatatca tgaaattgac catcaataaa aacagcgcaa
      121 aatggatgca gcttccacgg gacgtgcttg tcgggcatgg cgtacttgag gaaatcggag
      181 atgtttgcag ggacctgaaa ctgaaaggga atgcgctgat agttaccgga aacactaccc
      241 gggacgtcgc gggtaaaaga gtgagcacac tcctggaaaa cgcagggagc agcacagaaa
      301 tggtgcttac ctgcagggca accatggagg aagtcgataa aataatgcaa aaagcctccg
      361 agaccggggc tacttttctt ctcgggatcg gaagcggcag atccattgac cttgcaaaac
      421 tcgcttccac aaggctcgaa atccccttta tcagtgtgcc gacagcagct tctcatgacg
      481 gtatcgcgtc ttcccgcgcc tcaataattg acaacggaaa aaatgcttcc gtacaggccc
      541 aggcccctat tgccgtagtt gcagacaccg aaatcatctc ggcggctccg ttccggtttc
      601 ttgtagccgg ctgtggagac attatttcca attacacggc agttctggac tgggagcttg
      661 caagcaggct ccgaaacgag tatttcgggg aatatgctgc cgctctctcc cgtatggcag
      721 caagggtggt aatagaaaat gccgattcga taaaaccgga acatgagacg tctgccaggc
      781 ttgtggtaaa agctctggtt tcgaatgggg ttgcaatgag cattgcaggc tcttcaaggc
      841 cggcttcggg gtcggaacat atgttcagcc acgcccttga caggattgcc ccaaagcctg
      901 cgctgcacgg tgaacaatgt ggagttggta cgatcatgat gatgtacctg cacgggggaa
      961 actggcagga gatccgggac gccttaaaaa agatcggggc tcccacgaat gcagaagaac
     1021 tgggcataga agatagatat atagttgaag cccttttaca tgcacacagt atccgtccgg
     1081 accgatacac aattctcgga aacgggctta ctccctcggc agccgagaag gttgcaagaa
     1141 tcacaaaggt cataagttga agatataagg aaatagatgg tacccgggga tcctctagag
     1201 tcgacctgca ggcatgcaag cttggctgtt ttggcggatg agagaagatt ttcagcctga
     1261 tacagattaa atcagaacgc agaagcggtc tgataaaaca gaatttgcct ggcggcagta
     1321 gcgcggtggt cccacctgac cccatgccga actcagaagt gaaacgccgt agcgccgatg
     1381 gtagtgtggg gtctccccat gcgagagtag ggaactgcca ggcatcaaat aaaacgaaag
     1441 gctcagtcga aagactgggc ctttcgtttt atctgttgtt tgtcggtgaa cgctctcctg
     1501 agtaggacaa atccgccggg agcggatttg aacgttgcga agcaacggcc cggagggtgg
     1561 cgggcaggac gcccgccata aactgccagg catcaaatta agcagaaggc catcctgacg
     1621 gatggccttt ttgcgtttct acaaactctt ttgtttattt ttctaaatac attcaaatat
     1681 gtatccgctc atgagacaat aaccctgata aatgcttcaa taatattgaa aaaggaagag
     1741 tatgagtatt caacatttcc gtgtcgccct tattcccttt tttgcggcat tttgccttcc
     1801 tgtttttgct cacccagaaa cgctggtgaa agtaaaagat gctgaagatc agttgggtgc
     1861 acgagtgggt tacatcgaac tggatctcaa cagcggtaag atccttgaga gttttcgccc
     1921 cgaagaacgt tttccaatga tgagcacttt taaagttctg ctatgtggcg cggtattatc
     1981 ccgtgttgac gccgggcaag agcaactcgg tcgccgcata cactattctc agaatgactt
     2041 ggttgagtac tcaccagtca cagaaaagca tcttacggat ggcatgacag taagagaatt
     2101 atgcagtgct gccataacca tgagtgataa cactgcggcc aacttacttc tgacaacgat
     2161 cggaggaccg aaggagctaa ccgctttttt gcacaacatg ggggatcatg taactcgcct
     2221 tgatcgttgg gaaccggagc tgaatgaagc cataccaaac gacgagcgtg acaccacgat
     2281 gcctgcagca atggcaacaa cgttgcgcaa actattaact ggcgaactac ttactctagc
     2341 ttcccggcaa caattaatag actggatgga ggcggataaa gttgcaggac cacttctgcg
     2401 ctcggccctt ccggctggct ggtttattgc tgataaatct ggagccggtg agcgtgggtc
     2461 tcgcggtatc attgcagcac tggggccaga tggtaagccc tcccgtatcg tagttatcta
     2521 cacgacgggg agtcaggcaa ctatggatga acgaaataga cagatcgctg agataggtgc
     2581 ctcactgatt aagcattggt aactgtcaga ccaagtttac tcatatatac tttagattga
     2641 tttacgcgcc ctgtagcggc gcattaagcg cggcgggtgt ggtggttacg cgcagcgtga
     2701 ccgctacact tgccagcgcc ctagcgcccg ctcctttcgc tttcttccct tcctttctcg
     2761 ccacgttcgc cggctttccc cgtcaagctc taaatcgggg gctcccttta gggttccgat
     2821 ttagtgcttt acggcacctc gaccccaaaa aacttgattt gggtgatggt tcacgtagtg
     2881 ggccatcgcc ctgatagacg gtttttcgcc ctttgacgtt ggagtccacg ttctttaata
     2941 gtggactctt gttccaaact tgaacaacac tcaaccctat ctcgggctat tcttttgatt
     3001 tataagggat tttgccgatt tcggcctatt ggttaaaaaa tgagctgatt taacaaaaat
     3061 ttaacgcgaa ttttaacaaa atattaacgt ttacaattta aaaggatcta ggtgaagatc
     3121 ctttttgata atctcatgac caaaatccct taacgtgagt tttcgttcca ctgagcgtca
     3181 gaccccgtag aaaagatcaa aggatcttct tgagatcctt tttttctgcg cgtaatctgc
     3241 tgcttgcaaa caaaaaaacc accgctacca gcggtggttt gtttgccgga tcaagagcta
     3301 ccaactcttt ttccgaaggt aactggcttc agcagagcgc agataccaaa tactgtcctt
     3361 ctagtgtagc cgtagttagg ccaccacttc aagaactctg tagcaccgcc tacatacctc
     3421 gctctgctaa tcctgttacc agtggctgct gccagtggcg ataagtcgtg tcttaccggg
     3481 ttggactcaa gacgatagtt accggataag gcgcagcggt cgggctgaac ggggggttcg
     3541 tgcacacagc ccagcttgga gcgaacgacc tacaccgaac tgagatacct acagcgtgag
     3601 ctatgagaaa gcgccacgct tcccgaaggg agaaaggcgg acaggtatcc ggtaagcggc
     3661 agggtcggaa caggagagcg cacgagggag cttccagggg gaaacgcctg gtatctttat
     3721 agtcctgtcg ggtttcgcca cctctgactt gagcgtcgat ttttgtgatg ctcgtcaggg
     3781 gggcggagcc tatggaaaaa cgccagcaac gcggcctttt tacggttcct ggccttttgc
     3841 tggccttttg ctcacatgtt ctttcctgcg ttatcccctg attctgtgga taaccgtatt
     3901 accgcctttg agtgagctga taccgctcgc cgcagccgaa cgaccgagcg cagcgagtca
     3961 gtgagcgagg aagcggaaga gcgcctgatg cggtattttc tccttacgca tctgtgcggt
     4021 atttcacacc gcatatggtg cactctcagt acaatctgct ctgatgccgc atagttaagc
     4081 cagtatacac tccgctatcg ctacgtgact gggtcatggc tgcgccccga cacccgccaa
     4141 cacccgctga cgcgccctga cgggcttgtc tgctcccggc atccgcttac agacaagctg
     4201 tgaccgtctc cgggagctgc atgtgtcaga ggttttcacc gtcatcaccg aaacgcgcga
     4261 ggcagcaagg agatggcgcc caacagtccc ccggccacgg ggcctgccac catacccacg
     4321 ccgaaacaag cgctcatgag cccgaagtgg cgagcccgat cttccccatc ggtgatgtcg
     4381 gcgatatagg cgccagcaac cgcacctgtg gcgccggtga tgccggccac gatgcgtccg
     4441 gcgtagagga tctgctcatg tttgacagct tatcatcgat gcataatgtg cctgtcaaat
     4501 ggacgaagca gggattctgc aaaccctatg ctactccgtc aagccgtcaa ttgtctgatt
     4561 cgttaccaat tatgacaact tgacggctac atcattcact ttttcttcac aaccggcacg
     4621 gaactcgctc gggctggccc cggtgcattt tttaaatacc cgcgagaaat agagttgatc
     4681 gtcaaaacca acattgcgac cgacggtggc gataggcatc cgggtggtgc tcaaaagcag
     4741 cttcgcctgg ctgatacgtt ggtcctcgcg ccagcttaag acgctaatcc ctaactgctg
     4801 gcggaaaaga tgtgacagac gcgacggcga caagcaaaca tgctgtgcga cgctggcgat
     4861 atcaaaattg ctgtctgcca ggtgatcgct gatgtactga caagcctcgc gtacccgatt
     4921 atccatcggt ggatggagcg actcgttaat cgcttccatg cgccgcagta acaattgctc
     4981 aagcagattt atcgccagca gctccgaata gcgcccttcc ccttgcccgg cgttaatgat
     5041 ttgcccaaac aggtcgctga aatgcggctg gtgcgcttca tccgggcgaa agaaccccgt
     5101 attggcaaat attgacggcc agttaagcca ttcatgccag taggcgcgcg gacgaaagta
     5161 aacccactgg tgataccatt cgcgagcctc cggatgacga ccgtagtgat gaatctctcc
     5221 tggcgggaac agcaaaatat cacccggtcg gcaaacaaat tctcgtccct gatttttcac
     5281 caccccctga ccgcgaatgg tgagattgag aatataacct ttcattccca gcggtcggtc
     5341 gataaaaaaa tcgagataac cgttggcctc aatcggcgtt aaacccgcca ccagatgggc
     5401 attaaacgag tatcccggca gcaggggatc attttgcgct tcagccatac ttttcatact
     5461 cccgccattc agagaagaaa ccaattgtcc atattgcatc agacattgcc gtcactgcgt
     5521 cttttactgg ctcttctcgc taaccaaacc ggtaaccccg cttattaaaa gcattctgta
     5581 acaaagcggg accaaagcca tgacaaaaac gcgtaacaaa agtgtctata atcacggcag
     5641 aaaagtccac attgattatt tgcacggcgt cacactttgc tatgccatag catttttatc
     5701 cataagatta gcggatccta c
//
