# Supplementary material for: Construction of an artificial biosynthetic pathway for hyperextended archaeal membrane lipids in the bacterium Escherichia coli
Source: Synth Biol (Oxf). 2020 Sep 30;5(1):ysaa018. doi: 10.1093/synbio/ysaa018 (PMC7680562; doi:10.1093/synbio/ysaa018)
Supplement: ysaa018_Supplementary_Data [file ysaa018_supplementary_data.zip › pET3a_AF1551.gb]

LOCUS       pET3a_AF1551            5483 bp    DNA     circular   UNK 07-Sep-2020
DEFINITION  Cloning vector pET3a-AF1551, complete sequence.
ACCESSION   pET3a_AF1551
VERSION     pET3a_AF1551
FEATURES             Location/Qualifiers
     promoter        1..19
		     /note="T7_promoter"
     rep_origin      2714..3302
     RBS             67..72
     CDS             81..959
		     /gene="HepPS"
     terminator      1024..1071
     promoter        1578..1682
     CDS             1683..2543
		     /gene="AmpR"

ORIGIN
        1 TAATACGACT CACTATAGGG AGACCACAAC GGTTTCCCTC TAGAAATAAT TTTGTTTAAC
       61 TTTAAGAAGG AGATATACAT ATGATTGATA CCTGGGAAGA ATACAGGATT TTTGAGGACA
      121 GCTTGAAGAA GTTTGTGGAA TCGGTAGAGG CTACTCCAAA AATAAAGAAG GGTCTTGCCT
      181 ACGCTATAAC CGCAGGCGGG AAAAGAAGCA GGCCTGTTAT AGTCCTTCTC TCCGCCAAGC
      241 TGTGTGGCGG CGATTATGCT GATGTAATGA ACCTTGCGCT CTCAGTTGAG CTAATTCACA
      301 CCGCAAGCTT GGTTCATGAC GATGTTATCG ATAAGGCTGA AAAGCGAAGA AAGAGGGAAG
      361 CCTTGCACAA AAAGTACGAC ATCTCTCTGG CAATAGTCCT CGGGGACTGG CTGATTTCCA
      421 AGTCGGTGGA GCTGACTTCA AAATACGGGG AGGAGATTAT CAGGGACTTC TCGAACGTTG
      481 GAATGATGAT GTCTGAGGGC GAGGTTCTTG ACATCTACAG CATCAAGGAA AATTTTACCG
      541 AAAAGGACTA CTTTGAGTGC ATAGAAAAGA AGACCGCTGC TTTGTTTGCC TACTCCGCAA
      601 AGAGCGCTTG TAAAATCGTT TGCGAAGACC GCATTGCCGC GGATAAACTC TTCGACTACG
      661 GCCTGAATCT CGGAATTGCT TACCAAATCG TGGATGACCT GCTCGAGTAT CTCAGACTTC
      721 TGGATGACAA GCACTCGGTG TTTGAATCGA GAACGCTTCC GCAGATTTAC GAGGAAAAGT
      781 ACGGGAAGGA GGAGGGTGTT AACAAGGTCA TGGAGAAGAT AAGTACCTTC GTTGAGAGGA
      841 GCTTAAGCTC TCTGGAATAT TTTGATGAAA GTCCGGAGAA GGAGAAGCTT AGAAAAATCG
      901 TCGATTTCAT GACCTACGAT ATGATAAGAA ATAAAGCCGA AAAGAAGGCT ATTTTCTGAG
      961 GATCCGGCTG CTAACAAAGC CCGAAAGGAA GCTGAGTTGG CTGCTGCCAC CGCTGAGCAA
     1021 TAACTAGCAT AACCCCTTGG GGCCTCTAAA CGGGTCTTGA GGGGTTTTTT GCTGAAAGGA
     1081 GGAACTATAT CCGGATATCC ACAGGACGGG TGTGGTCGCC ATGATCGCGT AGTCGATAGT
     1141 GGCTCCAAGT AGCGAAGCGA GCAGGACTGG GCGGCGGCCA AAGCGGTCGG ACAGTGCTCC
     1201 GAGAACGGGT GCGCATAGAA ATTGCATCAA CGCATATAGC GCTAGCAGCA CGCCATAGTG
     1261 ACTGGCGATG CTGTCGGAAT GGACGATATC CCGCAAGAGG CCCGGCAGTA CCGGCATAAC
     1321 CAAGCCTATG CCTACAGCAT CCAGGGTGAC GGTGCCGAGG ATGACGATGA GCGCATTGTT
     1381 AGATTTCATA CACGGTGCCT GACTGCGTTA GCAATTTAAC TGTGATAAAC TACCGCATTA
     1441 AAGCTTATCG ATGATAAGCT GTCAAACATG AGAATTCTTG AAGACGAAAG GGCCTCGTGA
     1501 TACGCCTATT TTTATAGGTT AATGTCATGA TAATAATGGT TTCTTAGACG TCAGGTGGCA
     1561 CTTTTCGGGG AAATGTGCGC GGAACCCCTA TTTGTTTATT TTTCTAAATA CATTCAAATA
     1621 TGTATCCGCT CATGAGACAA TAACCCTGAT AAATGCTTCA ATAATATTGA AAAAGGAAGA
     1681 GTATGAGTAT TCAACATTTC CGTGTCGCCC TTATTCCCTT TTTTGCGGCA TTTTGCCTTC
     1741 CTGTTTTTGC TCACCCAGAA ACGCTGGTGA AAGTAAAAGA TGCTGAAGAT CAGTTGGGTG
     1801 CACGAGTGGG TTACATCGAA CTGGATCTCA ACAGCGGTAA GATCCTTGAG AGTTTTCGCC
     1861 CCGAAGAACG TTTTCCAATG ATGAGCACTT TTAAAGTTCT GCTATGTGGC GCGGTATTAT
     1921 CCCGTGTTGA CGCCGGGCAA GAGCAACTCG GTCGCCGCAT ACACTATTCT CAGAATGACT
     1981 TGGTTGAGTA CTCACCAGTC ACAGAAAAGC ATCTTACGGA TGGCATGACA GTAAGAGAAT
     2041 TATGCAGTGC TGCCATAACC ATGAGTGATA ACACTGCGGC CAACTTACTT CTGACAACGA
     2101 TCGGAGGACC GAAGGAGCTA ACCGCTTTTT TGCACAACAT GGGGGATCAT GTAACTCGCC
     2161 TTGATCGTTG GGAACCGGAG CTGAATGAAG CCATACCAAA CGACGAGCGT GACACCACGA
     2221 TGCCTGCAGC AATGGCAACA ACGTTGCGCA AACTATTAAC TGGCGAACTA CTTACTCTAG
     2281 CTTCCCGGCA ACAATTAATA GACTGGATGG AGGCGGATAA AGTTGCAGGA CCACTTCTGC
     2341 GCTCGGCCCT TCCGGCTGGC TGGTTTATTG CTGATAAATC TGGAGCCGGT GAGCGTGGGT
     2401 CTCGCGGTAT CATTGCAGCA CTGGGGCCAG ATGGTAAGCC CTCCCGTATC GTAGTTATCT
     2461 ACACGACGGG GAGTCAGGCA ACTATGGATG AACGAAATAG ACAGATCGCT GAGATAGGTG
     2521 CCTCACTGAT TAAGCATTGG TAACTGTCAG ACCAAGTTTA CTCATATATA CTTTAGATTG
     2581 ATTTAAAACT TCATTTTTAA TTTAAAAGGA TCTAGGTGAA GATCCTTTTT GATAATCTCA
     2641 TGACCAAAAT CCCTTAACGT GAGTTTTCGT TCCACTGAGC GTCAGACCCC GTAGAAAAGA
     2701 TCAAAGGATC TTCTTGAGAT CCTTTTTTTC TGCGCGTAAT CTGCTGCTTG CAAACAAAAA
     2761 AACCACCGCT ACCAGCGGTG GTTTGTTTGC CGGATCAAGA GCTACCAACT CTTTTTCCGA
     2821 AGGTAACTGG CTTCAGCAGA GCGCAGATAC CAAATACTGT CCTTCTAGTG TAGCCGTAGT
     2881 TAGGCCACCA CTTCAAGAAC TCTGTAGCAC CGCCTACATA CCTCGCTCTG CTAATCCTGT
     2941 TACCAGTGGC TGCTGCCAGT GGCGATAAGT CGTGTCTTAC CGGGTTGGAC TCAAGACGAT
     3001 AGTTACCGGA TAAGGCGCAG CGGTCGGGCT GAACGGGGGG TTCGTGCACA CAGCCCAGCT
     3061 TGGAGCGAAC GACCTACACC GAACTGAGAT ACCTACAGCG TGAGCTATGA GAAAGCGCCA
     3121 CGCTTCCCGA AGGGAGAAAG GCGGACAGGT ATCCGGTAAG CGGCAGGGTC GGAACAGGAG
     3181 AGCGCACGAG GGAGCTTCCA GGGGGAAACG CCTGGTATCT TTATAGTCCT GTCGGGTTTC
     3241 GCCACCTCTG ACTTGAGCGT CGATTTTTGT GATGCTCGTC AGGGGGGCGG AGCCTATGGA
     3301 AAAACGCCAG CAACGCGGCC TTTTTACGGT TCCTGGCCTT TTGCTGGCCT TTTGCTCACA
     3361 TGTTCTTTCC TGCGTTATCC CCTGATTCTG TGGATAACCG TATTACCGCC TTTGAGTGAG
     3421 CTGATACCGC TCGCCGCAGC CGAACGACCG AGCGCAGCGA GTCAGTGAGC GAGGAAGCGG
     3481 AAGAGCGCCT GATGCGGTAT TTTCTCCTTA CGCATCTGTG CGGTATTTCA CACCGCATAT
     3541 ATGGTGCACT CTCAGTACAA TCTGCTCTGA TGCCGCATAG TTAAGCCAGT ATACACTCCG
     3601 CTATCGCTAC GTGACTGGGT CATGGCTGCG CCCCGACACC CGCCAACACC CGCTGACGCG
     3661 CCCTGACGGG CTTGTCTGCT CCCGGCATCC GCTTACAGAC AAGCTGTGAC CGTCTCCGGG
     3721 AGCTGCATGT GTCAGAGGTT TTCACCGTCA TCACCGAAAC GCGCGAGGCA GCTGCGGTAA
     3781 AGCTCATCAG CGTGGTCGTG AAGCGATTCA CAGATGTCTG CCTGTTCATC CGCGTCCAGC
     3841 TCGTTGAGTT TCTCCAGAAG CGTTAATGTC TGGCTTCTGA TAAAGCGGGC CATGTTAAGG
     3901 GCGGTTTTTT CCTGTTTGGT CACTGATGCC TCCGTGTAAG GGGGATTTCT GTTCATGGGG
     3961 GTAATGATAC CGATGAAACG AGAGAGGATG CTCACGATAC GGGTTACTGA TGATGAACAT
     4021 GCCCGGTTAC TGGAACGTTG TGAGGGTAAA CAACTGGCGG TATGGATGCG GCGGGACCAG
     4081 AGAAAAATCA CTCAGGGTCA ATGCCAGCGC TTCGTTAATA CAGATGTAGG TGTTCCACAG
     4141 GGTAGCCAGC AGCATCCTGC GATGCAGATC CGGAACATAA TGGTGCAGGG CGCTGACTTC
     4201 CGCGTTTCCA GACTTTACGA AACACGGAAA CCGAAGACCA TTCATGTTGT TGCTCAGGTC
     4261 GCAGACGTTT TGCAGCAGCA GTCGCTTCAC GTTCGCTCGC GTATCGGTGA TTCATTCTGC
     4321 TAACCAGTAA GGCAACCCCG CCAGCCTAGC CGGGTCCTCA ACGACAGGAG CACGATCATG
     4381 CGCACCCGTG GCCAGGACCC AACGCTGCCC GAGATGCGCC GCGTGCGGCT GCTGGAGATG
     4441 GCGGACGCGA TGGATATGTT CTGCCAAGGG TTGGTTTGCG CATTCACAGT TCTCCGCAAG
     4501 AATTGATTGG CTCCAATTCT TGGAGTGGTG AATCCGTTAG CGAGGTGCCG CCGGCTTCCA
     4561 TTCAGGTCGA GGTGGCCCGG CTCCATGCAC CGCGACGCAA CGCGGGGAGG CAGACAAGGT
     4621 ATAGGGCGGC GCCTACAATC CATGCCAACC CGTTCCATGT GCTCGCCGAG GCGGCATAAA
     4681 TCGCCGTGAC GATCAGCGGT CCAGTGATCG AAGTTAGGCT GGTAAGAGCC GCGAGCGATC
     4741 CTTGAAGCTG TCCCTGATGG TCGTCATCTA CCTGCCTGGA CAGCATGGCC TGCAACGCGG
     4801 GCATCCCGAT GCCGCCGGAA GCGAGAAGAA TCATAATGGG GAAGGCCATC CAGCCTCGCG
     4861 TCGCGAACGC CAGCAAGACG TAGCCCAGCG CGTCGGCCGC CATGCCGGCG ATAATGGCCT
     4921 GCTTCTCGCC GAAACGTTTG GTGGCGGGAC CAGTGACGAA GGCTTGAGCG AGGGCGTGCA
     4981 AGATTCCGAA TACCGCAAGC GACAGGCCGA TCATCGTCGC GCTCCAGCGA AAGCGGTCCT
     5041 CGCCGAAAAT GACCCAGAGC GCTGCCGGCA CCTGTCCTAC GAGTTGCATG ATAAAGAAGA
     5101 CAGTCATAAG TGCGGCGACG ATAGTCATGC CCCGCGCCCA CCGGAAGGAG CTGACTGGGT
     5161 TGAAGGCTCT CAAGGGCATC GGTCGACGCT CTCCCTTATG CGACTCCTGC ATTAGGAAGC
     5221 AGCCCAGTAG TAGGTTGAGG CCGTTGAGCA CCGCCGCCGC AAGGAATGGT GCATGCAAGG
     5281 AGATGGCGCC CAACAGTCCC CCGGCCACGG GGCCTGCCAC CATACCCACG CCGAAACAAG
     5341 CGCTCATGAG CCCGAAGTGG CGAGCCCGAT CTTCCCCATC GGTGATGTCG GCGATATAGG
     5401 CGCCAGCAAC CGCACCTGTG GCGCCGGTGA TGCCGGCCAC GATGCGTCCG GCGTAGAGGA
     5461 TCGAGATCTC GATCCCGCGA AAT
//
